# Supplementary material for: Proteomic approach to understand the molecular physiology of symbiotic interaction between Piriformospora indica and Brassica napus
Source: Sci Rep. 2018 Apr 10;8:5773. doi: 10.1038/s41598-018-23994-z (PMC5893561; doi:10.1038/s41598-018-23994-z)
Supplement: Supplementary file 2 — Supplementary information - Table S1-S4 [file 41598_2018_23994_MOESM2_ESM.xlsx]

## Sheet: Supplementary Table S1
Supplementary Table S1 : Total proteins identified during the plant-fungal interaction.
UniProt Accession/Entry name	-10lgP	Coverage (%)	#Peptides	#Unique	PTM	Avg. Mass	Description
M4DXD3|M4DXD3_BRARP	370.01	98	177	33	Oxidation (M); Deamidation (NQ); Acetylation (K); Acetylation (Protein N-term); Acetylation (N-term); 55 more	48187	Uncharacterized protein OS=Brassica rapa subsp. pekinensis GN=Bra021179 PE=4 SV=1
A0A0D3AD47|A0A0D3AD47_BRAOL	368.63	98	173	32	Oxidation (M); Deamidation (NQ); Acetylation (K); Acetylation (Protein N-term); Acetylation (N-term); 52 more	48089	Uncharacterized protein OS=Brassica oleracea var. oleracea PE=4 SV=1
A0A078DUG2|A0A078DUG2_BRANA	307.99	71	74	4	Oxidation (M); Deamidation (NQ); Acetylation (K); Acetylation (N-term); Amidation; 26 more	67334	BnaA05g23330D protein OS=Brassica napus GN=BnaA05g23330D PE=4 SV=1
M4E063|M4E063_BRARP	304.28	65	69	2	Oxidation (M); Deamidation (NQ); Acetylation (K); Acetylation (N-term); Amidation; 26 more	69201	Uncharacterized protein OS=Brassica rapa subsp. pekinensis GN=Bra022160 PE=4 SV=1
M4DXD1|M4DXD1_BRARP	304.04	94	69	6	Oxidation (M); Deamidation (NQ); Acetylation (K); Acetylation (Protein N-term); Acetylation (N-term); 32 more	32049	Uncharacterized protein OS=Brassica rapa subsp. pekinensis GN=Bra021177 PE=4 SV=1
A0A078I0M9|A0A078I0M9_BRANA	300.27	63	75	0	Oxidation (M); Deamidation (NQ); Acetylation (K); Acetylation (N-term); Amidation; 24 more	69103	BnaC05g36780D protein OS=Brassica napus GN=BnaC05g36780D PE=4 SV=1
M4EZ17|M4EZ17_BRARP	300.12	65	94	5	Carbamidomethylation; Oxidation (M); Deamidation (NQ); Acetylation (K); Acetylation (N-term); 36 more	60033	Uncharacterized protein OS=Brassica rapa subsp. pekinensis GN=Bra034060 PE=3 SV=1
A0A0D3BAF0|A0A0D3BAF0_BRAOL	296.6	65	87	4	Carbamidomethylation; Oxidation (M); Deamidation (NQ); Acetylation (K); Acetylation (N-term); 33 more	59940	Uncharacterized protein OS=Brassica oleracea var. oleracea PE=3 SV=1
P93658|P93658_BRANA	293.21	62	69	3	Oxidation (M); Deamidation (NQ); Acetylation (K); Acetylation (N-term); Amidation; 23 more	69937	Jasmonate inducible protein OS=Brassica napus PE=2 SV=1
A0A0D3CJK9|A0A0D3CJK9_BRAOL	291.86	64	65	3	Oxidation (M); Deamidation (NQ); Acetylation (K); Acetylation (N-term); Amidation; 23 more	68075	Uncharacterized protein OS=Brassica oleracea var. oleracea PE=4 SV=1
A0A0D3AEY2|A0A0D3AEY2_BRAOL	288.7	65	67	7	Carbamidomethylation; Oxidation (M); Deamidation (NQ); Acetylation (K); Acetylation (N-term); 28 more	60040	Uncharacterized protein OS=Brassica oleracea var. oleracea PE=3 SV=1
A0A078D1A7|A0A078D1A7_BRANA	287.76	74	52	0	Carbamidomethylation; Oxidation (M); Deamidation (NQ); Acetylation (K); Acetylation (N-term); 22 more	59632	ATP synthase subunit beta OS=Brassica napus GN=BnaC03g03720D PE=3 SV=1
A0A078CN85|A0A078CN85_BRANA	287.76	74	52	0	Carbamidomethylation; Oxidation (M); Deamidation (NQ); Acetylation (K); Acetylation (N-term); 22 more	59545	ATP synthase subunit beta OS=Brassica napus GN=BnaA03g02620D PE=3 SV=1
O24434|O24434_BRANI	287.41	58	79	0	Carbamidomethylation; Oxidation (M); Deamidation (NQ); Acetylation (N-term); Amidation; 34 more	50708	Beta-glucosidase (Fragment) OS=Brassica nigra GN=psr3.1 PE=2 SV=1
A0A0D3AI86|A0A0D3AI86_BRAOL	285.99	74	50	0	Carbamidomethylation; Oxidation (M); Deamidation (NQ); Acetylation (K); Acetylation (N-term); 21 more	59644	ATP synthase subunit beta OS=Brassica oleracea var. oleracea PE=3 SV=1
A0A0D3AI87|A0A0D3AI87_BRAOL	285.99	74	50	0	Carbamidomethylation; Oxidation (M); Deamidation (NQ); Acetylation (K); Acetylation (N-term); 21 more	59644	ATP synthase subunit beta OS=Brassica oleracea var. oleracea PE=3 SV=1
A0A0D3DSM9|A0A0D3DSM9_BRAOL	285.97	60	37	0	Deamidation (NQ); Acetylation (K); Acetylation (N-term); Amidation; Carbamylation; 13 more	38449	Fructose-bisphosphate aldolase OS=Brassica oleracea var. oleracea PE=3 SV=1
A0A078CPY8|A0A078CPY8_BRANA	285.97	60	37	0	Deamidation (NQ); Acetylation (K); Acetylation (N-term); Amidation; Carbamylation; 13 more	38449	Fructose-bisphosphate aldolase OS=Brassica napus GN=BnaA09g33290D PE=3 SV=1
A0A0D3B0C4|A0A0D3B0C4_BRAOL	285.96	75	52	2	Carbamidomethylation; Oxidation (M); Deamidation (NQ); Acetylation (K); Acetylation (N-term); 21 more	59804	ATP synthase subunit beta OS=Brassica oleracea var. oleracea PE=3 SV=1
A0A078CMC4|A0A078CMC4_BRANA	285.68	74	51	0	Carbamidomethylation; Oxidation (M); Deamidation (NQ); Acetylation (K); Acetylation (N-term); 20 more	59776	ATP synthase subunit beta OS=Brassica napus GN=BnaA03g02630D PE=3 SV=1
A0A078CYR4|A0A078CYR4_BRANA	285.19	74	50	0	Carbamidomethylation; Oxidation (M); Deamidation (NQ); Acetylation (K); Acetylation (N-term); 21 more	59817	ATP synthase subunit beta OS=Brassica napus GN=BnaC03g03730D PE=3 SV=1
A0A078HSC2|A0A078HSC2_BRANA	285	74	50	4	Carbamidomethylation; Oxidation (M); Deamidation (NQ); Acetylation (K); Acetylation (N-term); 25 more	59616	ATP synthase subunit beta OS=Brassica napus GN=BnaAnng06000D PE=3 SV=1
M4CBQ1|M4CBQ1_BRARP	284.83	84	45	35	Oxidation (M); Deamidation (NQ); Acetylation (K); Acetylation (Protein N-term); Acetylation (N-term); 23 more	31990	Uncharacterized protein OS=Brassica rapa subsp. pekinensis GN=Bra001631 PE=4 SV=1
A0A078CZU0|A0A078CZU0_BRANA	284.83	84	45	35	Oxidation (M); Deamidation (NQ); Acetylation (K); Acetylation (Protein N-term); Acetylation (N-term); 23 more	31990	BnaA03g34190D protein OS=Brassica napus GN=BnaA03g34190D PE=4 SV=1
A0A078GTA4|A0A078GTA4_BRANA	284.82	91	53	3	Deamidation (NQ); Acetylation (K); Acetylation (Protein N-term); Acetylation (N-term); Amidation; 20 more	23134	BnaC01g35320D protein OS=Brassica napus GN=BnaC01g35320D PE=4 SV=1
M4EIN3|M4EIN3_BRARP	284.46	76	49	3	Carbamidomethylation; Oxidation (M); Deamidation (NQ); Acetylation (K); Acetylation (N-term); 20 more	59690	ATP synthase subunit beta OS=Brassica rapa subsp. pekinensis GN=Bra028648 PE=3 SV=1
A0A0D3EGT1|A0A0D3EGT1_BRAOL	284.06	74	48	2	Carbamidomethylation; Oxidation (M); Deamidation (NQ); Acetylation (K); Acetylation (N-term); 18 more	59598	ATP synthase subunit beta OS=Brassica oleracea var. oleracea PE=3 SV=1
M4CYR6|M4CYR6_BRARP	283.98	77	48	1	Carbamidomethylation; Oxidation (M); Deamidation (NQ); Acetylation (K); Acetylation (N-term); 19 more	59725	ATP synthase subunit beta OS=Brassica rapa subsp. pekinensis GN=Bra009363 PE=3 SV=1
A0A078I6L6|A0A078I6L6_BRANA	283.71	75	48	2	Carbamidomethylation; Oxidation (M); Deamidation (NQ); Acetylation (K); Acetylation (N-term); 19 more	59502	ATP synthase subunit beta OS=Brassica napus GN=BnaC02g01040D PE=3 SV=1
A0A078C166|A0A078C166_BRANA	283.37	73	47	0	Carbamidomethylation; Oxidation (M); Deamidation (NQ); Acetylation (K); Acetylation (N-term); 18 more	59580	ATP synthase subunit beta OS=Brassica napus GN=BnaA10g22780D PE=3 SV=1
A0A078GA38|A0A078GA38_BRANA	283.34	73	47	1	Carbamidomethylation; Oxidation (M); Deamidation (NQ); Acetylation (K); Acetylation (N-term); 19 more	59503	ATP synthase subunit beta OS=Brassica napus GN=BnaC09g47340D PE=3 SV=1
A0A0D3EGT2|A0A0D3EGT2_BRAOL	282.89	69	46	0	Carbamidomethylation; Oxidation (M); Deamidation (NQ); Acetylation (K); Acetylation (N-term); 18 more	59624	ATP synthase subunit beta OS=Brassica oleracea var. oleracea PE=3 SV=1
M4EIN4|M4EIN4_BRARP	282.69	69	48	5	Carbamidomethylation; Oxidation (M); Deamidation (NQ); Acetylation (K); Acetylation (N-term); 20 more	61223	ATP synthase subunit beta OS=Brassica rapa subsp. pekinensis GN=Bra028649 PE=3 SV=1
A0A078JFE6|A0A078JFE6_BRANA	281.78	62	40	5	Deamidation (NQ); Acetylation (K); Acetylation (Protein N-term); Acetylation (N-term); Amidation; 15 more	38491	Fructose-bisphosphate aldolase OS=Brassica napus GN=BnaCnng50220D PE=3 SV=1
A0A0D3BYD7|A0A0D3BYD7_BRAOL	281.78	62	40	5	Deamidation (NQ); Acetylation (K); Acetylation (Protein N-term); Acetylation (N-term); Amidation; 15 more	38491	Fructose-bisphosphate aldolase OS=Brassica oleracea var. oleracea PE=3 SV=1
A0A0D3AD51|A0A0D3AD51_BRAOL	281.24	88	58	6	Carbamidomethylation; Oxidation (M); Deamidation (NQ); Acetylation (K); Acetylation (Protein N-term); 32 more	34218	Uncharacterized protein OS=Brassica oleracea var. oleracea PE=4 SV=1
M4CYR3|M4CYR3_BRARP	280.99	69	46	1	Carbamidomethylation; Oxidation (M); Deamidation (NQ); Acetylation (K); Acetylation (N-term); 19 more	59460	ATP synthase subunit beta OS=Brassica rapa subsp. pekinensis GN=Bra009360 PE=3 SV=1
M4CRW8|M4CRW8_BRARP	280.21	57	38	4	Deamidation (NQ); Acetylation (K); Acetylation (N-term); Amidation; Carbamylation; 15 more	40539	Fructose-bisphosphate aldolase OS=Brassica rapa subsp. pekinensis GN=Bra006960 PE=3 SV=1
A0A023VU38|A0A023VU38_BRARC	278.94	60	37	0	Deamidation (NQ); Acetylation (K); Acetylation (N-term); Carbamylation; Dehydration; 12 more	38425	Fructose-bisphosphate aldolase OS=Brassica rapa subsp. chinensis PE=2 SV=1
A0A0D3CTI0|A0A0D3CTI0_BRAOL	278.94	60	37	0	Deamidation (NQ); Acetylation (K); Acetylation (N-term); Carbamylation; Dehydration; 12 more	38425	Fructose-bisphosphate aldolase OS=Brassica oleracea var. oleracea PE=3 SV=1
A0A078FFZ8|A0A078FFZ8_BRANA	278.94	60	37	0	Deamidation (NQ); Acetylation (K); Acetylation (N-term); Carbamylation; Dehydration; 12 more	38425	Fructose-bisphosphate aldolase OS=Brassica napus GN=BnaC06g14270D PE=3 SV=1
A0A0D3B589|A0A0D3B589_BRAOL	278.6	72	43	1	Carbamidomethylation; Deamidation (NQ); Acetylation (K); Acetylation (N-term); Amidation; 12 more	47529	Uncharacterized protein OS=Brassica oleracea var. oleracea PE=3 SV=1
A0A0D3BRG9|A0A0D3BRG9_BRAOL	276.81	72	44	1	Carbamidomethylation; Deamidation (NQ); Acetylation (K); Acetylation (N-term); Amidation; 12 more	47571	Uncharacterized protein OS=Brassica oleracea var. oleracea PE=3 SV=1
A0A0D3AFP0|A0A0D3AFP0_BRAOL	276.81	81	58	0	Carbamidomethylation; Oxidation (M); Deamidation (NQ); Acetylation (K); Acetylation (N-term); 32 more	41033	Glyceraldehyde-3-phosphate dehydrogenase (Fragment) OS=Brassica oleracea var. oleracea PE=3 SV=1
M4DL50|M4DL50_BRARP	276.37	62	40	0	Carbamidomethylation; Deamidation (NQ); Acetylation (K); Acetylation (Protein N-term); Acetylation (N-term); 12 more	51448	Uncharacterized protein OS=Brassica rapa subsp. pekinensis GN=Bra017231 PE=3 SV=1
M4FGI5|M4FGI5_BRARP	275.55	87	56	0	Carbamidomethylation; Oxidation (M); Deamidation (NQ); Acetylation (K); Acetylation (N-term); 32 more	36768	Glyceraldehyde-3-phosphate dehydrogenase OS=Brassica rapa subsp. pekinensis GN=Bra040213 PE=3 SV=1
Q6W7E8|Q6W7E8_BRACM	275.41	69	42	0	Carbamidomethylation; Deamidation (NQ); Acetylation (K); Acetylation (N-term); Amidation; 12 more	47376	Enolase OS=Brassica campestris PE=2 SV=1
A0A078FNT0|A0A078FNT0_BRANA	275.38	65	54	0	Carbamidomethylation; Oxidation (M); Deamidation (NQ); Acetylation (K); Acetylation (N-term); 33 more	47553	Glyceraldehyde-3-phosphate dehydrogenase OS=Brassica napus GN=BnaC08g40330D PE=3 SV=1
A0A078JKG1|A0A078JKG1_BRANA	274.15	66	41	0	Carbamidomethylation; Deamidation (NQ); Acetylation (K); Acetylation (Protein N-term); Acetylation (N-term); 12 more	46107	BnaAnng21140D protein OS=Brassica napus GN=BnaAnng21140D PE=3 SV=1
M4EDP4|M4EDP4_BRARP	271.39	78	52	0	Carbamidomethylation; Oxidation (M); Deamidation (NQ); Acetylation (K); Acetylation (N-term); 32 more	36827	Glyceraldehyde-3-phosphate dehydrogenase OS=Brassica rapa subsp. pekinensis GN=Bra026904 PE=3 SV=1
A0A078HZ31|A0A078HZ31_BRANA	269.3	84	53	0	Carbamidomethylation; Oxidation (M); Deamidation (NQ); Acetylation (K); Acetylation (N-term); 33 more	38422	Glyceraldehyde-3-phosphate dehydrogenase OS=Brassica napus GN=BnaC05g47450D PE=3 SV=1
A0A0D3CMV8|A0A0D3CMV8_BRAOL	269.3	88	53	0	Carbamidomethylation; Oxidation (M); Deamidation (NQ); Acetylation (K); Acetylation (N-term); 33 more	36812	Glyceraldehyde-3-phosphate dehydrogenase OS=Brassica oleracea var. oleracea PE=3 SV=1
A0A0D3C9T6|A0A0D3C9T6_BRAOL	268.93	85	57	0	Carbamidomethylation; Oxidation (M); Deamidation (NQ); Acetylation (K); Acetylation (N-term); 30 more	36969	Glyceraldehyde-3-phosphate dehydrogenase OS=Brassica oleracea var. oleracea PE=3 SV=1
A0A078GXV7|A0A078GXV7_BRANA	268.93	73	57	0	Carbamidomethylation; Oxidation (M); Deamidation (NQ); Acetylation (K); Acetylation (N-term); 30 more	43219	Glyceraldehyde-3-phosphate dehydrogenase OS=Brassica napus GN=BnaC05g09880D PE=3 SV=1
M4CP76|M4CP76_BRARP	268.43	53	45	0	Carbamidomethylation; Oxidation (M); Deamidation (NQ); Acetylation (K); Acetylation (N-term); 19 more	79443	ATP synthase subunit beta OS=Brassica rapa subsp. pekinensis GN=Bra006014 PE=3 SV=1
A0A0D3CS95|A0A0D3CS95_BRAOL	267.05	57	39	2	Carbamidomethylation; Oxidation (M); Deamidation (NQ); Acetylation (K); Acetylation (N-term); 27 more	42603	Uncharacterized protein OS=Brassica oleracea var. oleracea PE=4 SV=1
A0A078GW25|A0A078GW25_BRANA	267.05	57	39	2	Carbamidomethylation; Oxidation (M); Deamidation (NQ); Acetylation (K); Acetylation (N-term); 27 more	42603	BnaC06g10390D protein OS=Brassica napus GN=BnaC06g10390D PE=4 SV=1
M4DD07|M4DD07_BRARP	266.56	56	39	3	Carbamidomethylation; Oxidation (M); Deamidation (NQ); Acetylation (K); Acetylation (N-term); 25 more	42610	Uncharacterized protein OS=Brassica rapa subsp. pekinensis GN=Bra014374 PE=4 SV=1
A0A078F4B2|A0A078F4B2_BRANA	266.56	56	39	3	Carbamidomethylation; Oxidation (M); Deamidation (NQ); Acetylation (K); Acetylation (N-term); 25 more	42610	BnaA05g14080D protein OS=Brassica napus GN=BnaA05g14080D PE=4 SV=1
sp|P04796|G3PC_SINAL	266.33	82	54	0	Carbamidomethylation; Oxidation (M); Deamidation (NQ); Acetylation (K); Acetylation (N-term); 30 more	36924	Glyceraldehyde-3-phosphate dehydrogenase cytosolic OS=Sinapis alba GN=GAPC PE=2 SV=2
D8L1X5|D8L1X5_BRANA	265.12	83	54	3	Carbamidomethylation; Oxidation (M); Deamidation (NQ); Acetylation (K); Acetylation (N-term); 31 more	36939	Glyceraldehyde-3-phosphate dehydrogenase OS=Brassica napus GN=GAPDH.2 PE=2 SV=1
A0A0D3DPI3|A0A0D3DPI3_BRAOL	262.48	81	51	0	Carbamidomethylation; Oxidation (M); Deamidation (NQ); Acetylation (K); Acetylation (N-term); 30 more	37067	Glyceraldehyde-3-phosphate dehydrogenase OS=Brassica oleracea var. oleracea PE=3 SV=1
M4DJQ1|M4DJQ1_BRARP	262.48	81	51	0	Carbamidomethylation; Oxidation (M); Deamidation (NQ); Acetylation (K); Acetylation (N-term); 30 more	37067	Glyceraldehyde-3-phosphate dehydrogenase OS=Brassica rapa subsp. pekinensis GN=Bra016729 PE=3 SV=1
A0A078ILF4|A0A078ILF4_BRANA	262.48	74	51	0	Carbamidomethylation; Oxidation (M); Deamidation (NQ); Acetylation (K); Acetylation (N-term); 30 more	40768	Glyceraldehyde-3-phosphate dehydrogenase OS=Brassica napus GN=BnaC08g15900D PE=3 SV=1
A0A078G8S1|A0A078G8S1_BRANA	262.48	74	51	0	Carbamidomethylation; Oxidation (M); Deamidation (NQ); Acetylation (K); Acetylation (N-term); 30 more	41077	Glyceraldehyde-3-phosphate dehydrogenase OS=Brassica napus GN=BnaA08g24270D PE=3 SV=1
A0A078GMV3|A0A078GMV3_BRANA	262	68	44	0	Carbamidomethylation; Oxidation (M); Deamidation (NQ); Acetylation (K); Acetylation (N-term); 31 more	37059	BnaA09g46260D protein OS=Brassica napus GN=BnaA09g46260D PE=3 SV=1
M4F227|M4F227_BRARP	261.75	69	38	0	Oxidation (M); Deamidation (NQ); Acetylation (K); Acetylation (N-term); Amidation; 16 more	42232	Phosphoglycerate kinase OS=Brassica rapa subsp. pekinensis GN=Bra035124 PE=3 SV=1
D7UNZ7|D7UNZ7_BRARC	260.91	90	47	2	Carbamidomethylation; Oxidation (M); Deamidation (NQ); Acetylation (K); Acetylation (N-term); 24 more	31899	Glyceraldehyde-3-phosphate dehydrogenase OS=Brassica rapa subsp. chinensis GN=BcGAPC PE=2 SV=1
Q6W7E7|Q6W7E7_BRANA	260.38	62	40	4	Carbamidomethylation; Deamidation (NQ); Acetylation (K); Acetylation (N-term); Amidation; 12 more	47380	Enolase OS=Brassica napus PE=2 SV=1
A0A078EUL7|A0A078EUL7_BRANA	259.29	58	38	4	Deamidation (NQ); Carbamylation; Dehydration; Methyl ester; Phosphorylation (STY); 5 more	77743	BnaC05g17000D protein OS=Brassica napus GN=BnaC05g17000D PE=4 SV=1
A0A078DDS4|A0A078DDS4_BRANA	259.27	66	37	0	Oxidation (M); Deamidation (NQ); Acetylation (K); Acetylation (N-term); Amidation; 16 more	42132	Phosphoglycerate kinase OS=Brassica napus GN=BnaA07g34980D PE=3 SV=1
A0A0D3ARR0|A0A0D3ARR0_BRAOL	258.58	61	36	0	Oxidation (M); Deamidation (NQ); Acetylation (K); Acetylation (N-term); Amidation; 16 more	42173	Phosphoglycerate kinase OS=Brassica oleracea var. oleracea PE=3 SV=1
M4CW24|M4CW24_BRARP	258.58	61	36	0	Oxidation (M); Deamidation (NQ); Acetylation (K); Acetylation (N-term); Amidation; 16 more	42172	Phosphoglycerate kinase OS=Brassica rapa subsp. pekinensis GN=Bra008421 PE=3 SV=1
A0A078EAD0|A0A078EAD0_BRANA	258.35	60	39	11	Oxidation (M); Deamidation (NQ); Acetylation (K); Acetylation (N-term); Carbamylation; 12 more	82946	BnaA05g23650D protein OS=Brassica napus GN=BnaA05g23650D PE=4 SV=1
A0A078JX92|A0A078JX92_BRANA	256.83	61	34	9	Deamidation (NQ); Acetylation (K); Acetylation (N-term); Amidation; Carbamylation; 15 more	42189	Phosphoglycerate kinase OS=Brassica napus GN=BnaC02g46710D PE=3 SV=1
A0A078G4G6|A0A078G4G6_BRANA	256.51	65	36	8	Carbamidomethylation; Deamidation (NQ); Acetylation (N-term); Amidation; Carbamylation; 18 more	54469	BnaC04g36720D protein OS=Brassica napus GN=BnaC04g36720D PE=3 SV=1
A0A0D3C1P0|A0A0D3C1P0_BRAOL	256.51	65	36	8	Carbamidomethylation; Deamidation (NQ); Acetylation (N-term); Amidation; Carbamylation; 18 more	54469	Uncharacterized protein OS=Brassica oleracea var. oleracea PE=3 SV=1
M4DN53|M4DN53_BRARP	256.28	52	35	0	Deamidation (NQ); Carbamylation; Dehydration; Methyl ester; Phosphorylation (STY); 5 more	77688	Uncharacterized protein OS=Brassica rapa subsp. pekinensis GN=Bra017940 PE=4 SV=1
D8L1X4|D8L1X4_BRANA	255.77	74	42	0	Carbamidomethylation; Oxidation (M); Deamidation (NQ); Acetylation (K); Amidation; 26 more	37024	Glyceraldehyde-3-phosphate dehydrogenase OS=Brassica napus GN=GAPDH.1 PE=2 SV=1
A0A078DIW9|A0A078DIW9_BRANA	253.64	56	40	7	Carbamidomethylation; Oxidation (M); Deamidation (NQ); Acetylation (K); Acetylation (N-term); 18 more	49265	BnaC06g39280D protein OS=Brassica napus GN=BnaC06g39280D PE=4 SV=1
A0A0D3C4L8|A0A0D3C4L8_BRAOL	253.59	62	33	0	Carbamidomethylation; Deamidation (NQ); Acetylation (K); Acetylation (Protein N-term); Acetylation (N-term); 10 more	39231	Uncharacterized protein OS=Brassica oleracea var. oleracea PE=4 SV=1
A0A0D3B9L0|A0A0D3B9L0_BRAOL	253.47	83	45	0	Carbamidomethylation; Oxidation (M); Deamidation (NQ); Acetylation (K); Acetylation (N-term); 25 more	36756	Glyceraldehyde-3-phosphate dehydrogenase OS=Brassica oleracea var. oleracea PE=3 SV=1
M4EIC8|M4EIC8_BRARP	253.33	55	30	3	Deamidation (NQ); Acetylation (N-term); Carbamylation; Dehydration; Formylation; 8 more	38439	Fructose-bisphosphate aldolase OS=Brassica rapa subsp. pekinensis GN=Bra028543 PE=3 SV=1
A0A078CDF2|A0A078CDF2_BRANA	251.79	80	44	1	Carbamidomethylation; Oxidation (M); Deamidation (NQ); Acetylation (K); Acetylation (N-term); 25 more	38400	Glyceraldehyde-3-phosphate dehydrogenase OS=Brassica napus GN=BnaA03g28480D PE=3 SV=1
M4EQ44|M4EQ44_BRARP	251.46	54	36	6	Carbamidomethylation; Oxidation (M); Deamidation (NQ); Acetylation (N-term); Carbamylation; 20 more	42544	Uncharacterized protein OS=Brassica rapa subsp. pekinensis GN=Bra030915 PE=4 SV=1
M4DXA2|M4DXA2_BRARP	251.15	46	31	6	Oxidation (M); Deamidation (NQ); Acetylation (K); Acetylation (N-term); Carbamylation; 4 more	83269	Uncharacterized protein OS=Brassica rapa subsp. pekinensis GN=Bra021148 PE=4 SV=1
A0A078DG94|A0A078DG94_BRANA	251.02	56	34	4	Carbamidomethylation; Oxidation (M); Deamidation (NQ); Acetylation (K); Acetylation (N-term); 18 more	49314	BnaA07g34440D protein OS=Brassica napus GN=BnaA07g34440D PE=4 SV=1
A0A078IZ40|A0A078IZ40_BRANA	251.01	56	37	8	Carbamidomethylation; Oxidation (M); Deamidation (NQ); Acetylation (N-term); Biotinylation; 23 more	42525	BnaCnng27420D protein OS=Brassica napus GN=BnaCnng27420D PE=4 SV=1
A0A0D3BN03|A0A0D3BN03_BRAOL	250.62	56	36	0	Carbamidomethylation; Oxidation (M); Deamidation (NQ); Acetylation (N-term); Carbamylation; 20 more	42523	Uncharacterized protein OS=Brassica oleracea var. oleracea PE=4 SV=1
A0A078C8V4|A0A078C8V4_BRANA	250.58	74	35	9	Acetylation (Protein N-term); Acetylation (N-term); Amidation; Carbamylation; Formylation; 10 more	22439	BnaC06g36880D protein OS=Brassica napus GN=BnaC06g36880D PE=3 SV=1
Q39386|Q39386_BRAOL	250.58	74	35	9	Acetylation (Protein N-term); Acetylation (N-term); Amidation; Carbamylation; Formylation; 10 more	22439	Pollen coat protein OS=Brassica oleracea PE=2 SV=1
A0A0D3D1P1|A0A0D3D1P1_BRAOL	248.72	50	32	0	Carbamidomethylation; Oxidation (M); Deamidation (NQ); Acetylation (K); Acetylation (N-term); 13 more	49271	Uncharacterized protein OS=Brassica oleracea var. oleracea PE=4 SV=1
A0A0D3D1E1|A0A0D3D1E1_BRAOL	248.03	62	32	4	Deamidation (NQ); Carbamylation; Dehydration; Formylation; Carbamidomethylation (DHKE X@N-term); S-Ethylcystine from Serine	55782	Protein disulfide-isomerase OS=Brassica oleracea var. oleracea PE=3 SV=1
A0A078HMI0|A0A078HMI0_BRANA	247.99	69	44	3	Oxidation (M); Deamidation (NQ); Acetylation (N-term); Carbamylation; Dehydration; 10 more	55726	Protein disulfide-isomerase OS=Brassica napus GN=BnaC08g19950D PE=3 SV=1
M4FGB8|M4FGB8_BRARP	247.48	86	44	2	Carbamidomethylation; Oxidation (M); Deamidation (NQ); Acetylation (K); Acetylation (N-term); 24 more	36784	Glyceraldehyde-3-phosphate dehydrogenase OS=Brassica rapa subsp. pekinensis GN=Bra040146 PE=3 SV=1
A0A078DGK5|A0A078DGK5_BRANA	247.33	62	31	1	Deamidation (NQ); Carbamylation; Dehydration; Formylation; Carbamidomethylation (DHKE X@N-term); S-Ethylcystine from Serine	55791	Protein disulfide-isomerase OS=Brassica napus GN=BnaA07g33590D PE=3 SV=1
M4F1X3|M4F1X3_BRARP	247	48	29	1	Carbamidomethylation; Oxidation (M); Deamidation (NQ); Acetylation (K); Acetylation (N-term); 14 more	49343	Uncharacterized protein OS=Brassica rapa subsp. pekinensis GN=Bra035070 PE=4 SV=1
Q20D56|Q20D56_BRARC	246.94	66	26	1	Carbamidomethylation; Deamidation (NQ); Amidation; Carbamylation; Methyl ester; 5 more	47557	Los OS=Brassica rapa subsp. chinensis GN=los PE=2 SV=1
A0A0D3DQU3|A0A0D3DQU3_BRAOL	245.55	61	37	0	Deamidation (NQ); Acetylation (N-term); Carbamylation; Dehydration; Pyro-glu from Q; 2 more	55726	Protein disulfide-isomerase OS=Brassica oleracea var. oleracea PE=3 SV=1
A0A078DEG1|A0A078DEG1_BRANA	245.29	73	31	3	Acetylation (Protein N-term); Carbamylation; Formylation (Protein N-term); Carbamidomethylation (DHKE X@N-term); Deamidation (R); 2 more	22021	BnaA07g32420D protein OS=Brassica napus GN=BnaA07g32420D PE=3 SV=1
A0A078E3Q8|A0A078E3Q8_BRANA	244.73	65	38	0	Deamidation (NQ); Acetylation (N-term); Carbamylation; Dehydration; Pyro-glu from Q; 2 more	55737	Protein disulfide-isomerase OS=Brassica napus GN=BnaA08g21180D PE=3 SV=1
A0A078DCB4|A0A078DCB4_BRANA	244.4	57	24	1	Carbamidomethylation; Deamidation (NQ); Acetylation (K); Acetylation (N-term); Carbamylation; 12 more	43644	BnaC08g00210D protein OS=Brassica napus GN=BnaC08g00210D PE=4 SV=1
A8IXD7|A8IXD7_BRACM	244.33	74	30	3	Acetylation (Protein N-term); Carbamylation; Formylation (Protein N-term); Carbamidomethylation (DHKE X@N-term); Deamidation (R); 2 more	21655	Pollen coat protein OS=Brassica campestris PE=2 SV=1
M4DIS8|M4DIS8_BRARP	244.27	65	38	0	Deamidation (NQ); Acetylation (N-term); Carbamylation; Dehydration; Pyro-glu from Q; 2 more	55777	Protein disulfide-isomerase OS=Brassica rapa subsp. pekinensis GN=Bra016405 PE=3 SV=1
A0A078FQL9|A0A078FQL9_BRANA	243.74	55	24	6	Carbamidomethylation; Deamidation (NQ); Acetylation (K); Acetylation (N-term); Carbamylation; 13 more	43619	BnaA08g27400D protein OS=Brassica napus GN=BnaA08g27400D PE=4 SV=1
A0A0D3D125|A0A0D3D125_BRAOL	242.29	73	31	2	Acetylation (Protein N-term); Acetylation (N-term); Carbamylation; Formylation (Protein N-term); Guanidination; 4 more	21924	Uncharacterized protein OS=Brassica oleracea var. oleracea PE=3 SV=1
A0A078F4A0|A0A078F4A0_BRANA	240.32	44	26	0	Deamidation (NQ); Carbamylation; Methyl ester; Carbamidomethylation (DHKE X@N-term); Tryptophan oxidation to oxolactone; 3 more	73993	BnaA06g15400D protein OS=Brassica napus GN=BnaA06g15400D PE=4 SV=1
A0A078H8F8|A0A078H8F8_BRANA	239.55	58	27	1	Carbamidomethylation; Deamidation (NQ); Acetylation (N-term); Carbamylation; Hydroxylation; 5 more	53924	BnaA09g41570D protein OS=Brassica napus GN=BnaA09g41570D PE=3 SV=1
M4D677|M4D677_BRARP	238.34	51	26	1	Oxidation (M); Deamidation (NQ); Carbamylation; Hydroxylation; 4-hydroxynonenal (HNE); 3 more	61825	Uncharacterized protein OS=Brassica rapa subsp. pekinensis GN=Bra011985 PE=3 SV=1
A0A0D3CJR3|A0A0D3CJR3_BRAOL	238.05	47	27	1	Oxidation (M); Deamidation (NQ); Acetylation (N-term); Carbamylation; Dehydration; 4 more	83706	Uncharacterized protein OS=Brassica oleracea var. oleracea PE=4 SV=1
A0A0D3AD91|A0A0D3AD91_BRAOL	237.62	33	22	1	Oxidation (M); Deamidation (NQ); Carbamylation; Pyro-glu from Q; Carbamidomethylation (DHKE X@N-term); Mutation	84225	Uncharacterized protein OS=Brassica oleracea var. oleracea PE=4 SV=1
A0A078G603|A0A078G603_BRANA	237.62	33	22	1	Oxidation (M); Deamidation (NQ); Carbamylation; Pyro-glu from Q; Carbamidomethylation (DHKE X@N-term); Mutation	84683	BnaC01g35580D protein OS=Brassica napus GN=BnaC01g35580D PE=4 SV=1
A0A078GX90|A0A078GX90_BRANA	237.31	45	26	1	Oxidation (M); Deamidation (NQ); Acetylation (N-term); Carbamylation; Dehydration; 4 more	82650	BnaC05g37360D protein OS=Brassica napus GN=BnaC05g37360D PE=4 SV=1
A0A078GZH9|A0A078GZH9_BRANA	236.74	51	27	0	Oxidation (M); Deamidation (NQ); Carbamylation; Dehydration; 4-hydroxynonenal (HNE); 3 more	61834	BnaA04g16190D protein OS=Brassica napus GN=BnaA04g16190D PE=3 SV=1
M4EZZ0|M4EZZ0_BRARP	236.74	51	27	0	Oxidation (M); Deamidation (NQ); Carbamylation; Dehydration; 4-hydroxynonenal (HNE); 3 more	61805	Uncharacterized protein OS=Brassica rapa subsp. pekinensis GN=Bra034383 PE=3 SV=1
A0A078GJZ4|A0A078GJZ4_BRANA	236.63	49	21	4	Carbamidomethylation; Deamidation (NQ); Amidation; Carbamylation; Dehydration; 4 more	52580	BnaC09g11740D protein OS=Brassica napus GN=BnaC09g11740D PE=4 SV=1
Q75UU7|Q75UU7_BRAOL	236.63	49	21	4	Carbamidomethylation; Deamidation (NQ); Amidation; Carbamylation; Dehydration; 4 more	52572	Monodehydroascorbate reductase OS=Brassica oleracea GN=BO-MDAR 1 PE=2 SV=1
A0A0D3DIM7|A0A0D3DIM7_BRAOL	236.59	43	29	7	Carbamidomethylation; Deamidation (NQ); Acetylation (K); Acetylation (N-term); Biotinylation; 12 more	45803	Uncharacterized protein OS=Brassica oleracea var. oleracea PE=4 SV=1
A0A078HQ07|A0A078HQ07_BRANA	236.58	57	28	2	Carbamidomethylation; Deamidation (NQ); Acetylation (N-term); Carbamylation; Dehydration; 5 more	54598	BnaA04g14130D protein OS=Brassica napus GN=BnaA04g14130D PE=3 SV=1
M4ETI7|M4ETI7_BRARP	235.48	55	27	0	Carbamidomethylation; Deamidation (NQ); Acetylation (N-term); Carbamylation; Dehydration; 5 more	54608	Uncharacterized protein OS=Brassica rapa subsp. pekinensis GN=Bra032118 PE=3 SV=1
A0A078CK89|A0A078CK89_BRANA	235.29	47	26	0	Oxidation (M); Deamidation (NQ); Carbamylation; Dehydration; 4-hydroxynonenal (HNE); 3 more	65905	BnaC04g39420D protein OS=Brassica napus GN=BnaC04g39420D PE=3 SV=1
A0A078D2C8|A0A078D2C8_BRANA	235.08	52	26	2	Oxidation (M); Deamidation (NQ); Carbamylation; Dehydration; Formylation; 4 more	61492	BnaA03g22260D protein OS=Brassica napus GN=BnaA03g22260D PE=3 SV=1
A0A078GXL0|A0A078GXL0_BRANA	235.08	52	26	2	Oxidation (M); Deamidation (NQ); Carbamylation; Dehydration; Formylation; 4 more	61854	BnaC03g47010D protein OS=Brassica napus GN=BnaC03g47010D PE=3 SV=1
A0A078DG58|A0A078DG58_BRANA	233.44	89	17	10	Deamidation (NQ); Acetylation (Protein N-term); Acetylation (N-term); Carbamylation; Methyl ester; 3 more	16979	BnaA06g30200D protein OS=Brassica napus GN=BnaA06g30200D PE=4 SV=1
A0A078CP23|A0A078CP23_BRANA	232.97	50	28	6	Carbamidomethylation; Deamidation (NQ); Carbamylation; Ubiquitin; Carbamidomethylation (DHKE X@N-term); 2 more	54208	BnaC08g34140D protein OS=Brassica napus GN=BnaC08g34140D PE=3 SV=1
A0A078D5C2|A0A078D5C2_BRANA	232.59	67	26	26	Carbamidomethylation; Deamidation (NQ); Amidation; Carbamylation; Dehydration; 3 more	36068	BnaC03g49940D protein OS=Brassica napus GN=BnaC03g49940D PE=4 SV=1
A0A0D3D1V1|A0A0D3D1V1_BRAOL	231.78	53	22	1	Acetylation (K); Carbamylation; Dehydration; Hydroxylation; Methyl ester; 7 more	42075	Phosphoglycerate kinase OS=Brassica oleracea var. oleracea PE=3 SV=1
A0A078DST3|A0A078DST3_BRANA	231.59	60	22	3	Carbamidomethylation; Deamidation (NQ); Acetylation (N-term); Carbamylation; Carbamidomethylation (DHKE X@N-term); Mutation	29358	BnaC03g32540D protein OS=Brassica napus GN=BnaC03g32540D PE=4 SV=1
M4C9Y1|M4C9Y1_BRARP	231.42	60	21	0	Carbamidomethylation; Deamidation (NQ); Acetylation (N-term); Carbamylation; Carbamidomethylation (DHKE X@N-term); Mutation	29327	Uncharacterized protein OS=Brassica rapa subsp. pekinensis GN=Bra001010 PE=4 SV=1
A0A0D3C2G7|A0A0D3C2G7_BRAOL	231.4	27	24	0	Oxidation (M); Deamidation (NQ); Carbamylation; Dehydration; 4-hydroxynonenal (HNE); 3 more	102567	Uncharacterized protein (Fragment) OS=Brassica oleracea var. oleracea PE=3 SV=1
A0A0D3BNQ9|A0A0D3BNQ9_BRAOL	231.32	27	29	4	Carbamidomethylation; Oxidation (M); Deamidation (NQ); Acetylation (K); Acetylation (N-term); 8 more	129231	Uncharacterized protein OS=Brassica oleracea var. oleracea PE=4 SV=1
A0A078HJ36|A0A078HJ36_BRANA	229.68	37	28	0	Carbamidomethylation; Oxidation (M); Deamidation (NQ); Acetylation (Protein N-term); Carbamylation; 4 more	84585	BnaA10g16880D protein OS=Brassica napus GN=BnaA10g16880D PE=3 SV=1
M4CD35|M4CD35_BRARP	229.68	37	28	0	Carbamidomethylation; Oxidation (M); Deamidation (NQ); Acetylation (Protein N-term); Carbamylation; 4 more	84498	Uncharacterized protein OS=Brassica rapa subsp. pekinensis GN=Bra002116 PE=3 SV=1
A0A078GJY6|A0A078GJY6_BRANA	229.68	37	28	0	Carbamidomethylation; Oxidation (M); Deamidation (NQ); Acetylation (Protein N-term); Carbamylation; 4 more	84468	BnaC09g39920D protein OS=Brassica napus GN=BnaC09g39920D PE=3 SV=1
A0A0D3AYM4|A0A0D3AYM4_BRAOL	229.56	42	21	5	Carbamidomethylation; Oxidation (M); Deamidation (NQ); Acetylation (N-term); Carbamylation; 8 more	35712	Peroxidase OS=Brassica oleracea var. oleracea PE=3 SV=1
A0A078HQB0|A0A078HQB0_BRANA	229.56	42	21	5	Carbamidomethylation; Oxidation (M); Deamidation (NQ); Acetylation (N-term); Carbamylation; 8 more	35783	Peroxidase OS=Brassica napus GN=BnaC02g42920D PE=3 SV=1
A0A078EKP6|A0A078EKP6_BRANA	229.31	51	30	0	Deamidation (NQ); Carbamylation; Formylation; Methyl ester; Pyro-glu from Q; 2 more	55174	Protein disulfide-isomerase OS=Brassica napus GN=BnaA07g10870D PE=3 SV=1
A0A078CMM3|A0A078CMM3_BRANA	228.93	56	23	0	Deamidation (NQ); Carbamylation; Dehydration; Carbamidomethylation (DHKE X@N-term); Carboxyl modification with ethanolamine; Mutation	46420	BnaA09g33250D protein OS=Brassica napus GN=BnaA09g33250D PE=4 SV=1
A0A0D3D7U9|A0A0D3D7U9_BRAOL	228.86	67	30	3	Carbamidomethylation; Oxidation (M); Deamidation (NQ); Acetylation (N-term); Carbamylation; 4 more	53451	Uncharacterized protein OS=Brassica oleracea var. oleracea PE=3 SV=1
A0A0D3DQJ4|A0A0D3DQJ4_BRAOL	228.86	66	30	3	Carbamidomethylation; Oxidation (M); Deamidation (NQ); Acetylation (N-term); Carbamylation; 4 more	54063	Uncharacterized protein OS=Brassica oleracea var. oleracea PE=3 SV=1
A0A078H3B1|A0A078H3B1_BRANA	228.86	66	30	3	Carbamidomethylation; Oxidation (M); Deamidation (NQ); Acetylation (N-term); Carbamylation; 4 more	54051	BnaC07g15490D protein OS=Brassica napus GN=BnaC07g15490D PE=3 SV=1
A0A078IYV7|A0A078IYV7_BRANA	228.86	66	30	3	Carbamidomethylation; Oxidation (M); Deamidation (NQ); Acetylation (N-term); Carbamylation; 4 more	54063	BnaCnng26740D protein OS=Brassica napus GN=BnaCnng26740D PE=3 SV=1
A0A0D3CDW7|A0A0D3CDW7_BRAOL	228.86	66	30	3	Carbamidomethylation; Oxidation (M); Deamidation (NQ); Acetylation (N-term); Carbamylation; 4 more	54091	Uncharacterized protein OS=Brassica oleracea var. oleracea PE=3 SV=1
A0A078IN27|A0A078IN27_BRANA	228.86	66	30	3	Carbamidomethylation; Oxidation (M); Deamidation (NQ); Acetylation (N-term); Carbamylation; 4 more	54061	BnaCnng20640D protein OS=Brassica napus GN=BnaCnng20640D PE=3 SV=1
T1TED8|T1TED8_BRACM	228.2	80	26	0	Carbamidomethylation; Oxidation (M); Deamidation (NQ); Acetylation (N-term); Amidation; 14 more	21250	Glyceraldehyde 3-phosphate dehydrogenase (Fragment) OS=Brassica rapa subsp. nipposinica PE=3 SV=1
A0A0D3DSM2|A0A0D3DSM2_BRAOL	227.86	54	22	0	Deamidation (NQ); Carbamylation; Dehydration; Carbamidomethylation (DHKE X@N-term); Carboxyl modification with ethanolamine; Mutation	46421	Uncharacterized protein OS=Brassica oleracea var. oleracea PE=4 SV=1
A0A078C9S3|A0A078C9S3_BRANA	227.86	54	22	0	Deamidation (NQ); Carbamylation; Dehydration; Carbamidomethylation (DHKE X@N-term); Carboxyl modification with ethanolamine; Mutation	46490	BnaC08g24060D protein OS=Brassica napus GN=BnaC08g24060D PE=4 SV=1
A0A078EPU3|A0A078EPU3_BRANA	227.6	34	27	0	Carbamidomethylation; Oxidation (M); Acetylation (Protein N-term); Carbamylation; Ubiquitin; 3 more	84431	BnaC02g07610D protein OS=Brassica napus GN=BnaC02g07610D PE=3 SV=1
M4CJX7|M4CJX7_BRARP	227.4	42	26	1	Oxidation (M); Deamidation (NQ); Acetylation (K); Acetylation (N-term); Carbamylation; 7 more	66038	Uncharacterized protein OS=Brassica rapa subsp. pekinensis GN=Bra004511 PE=4 SV=1
A0A078CY81|A0A078CY81_BRANA	227.4	42	26	1	Oxidation (M); Deamidation (NQ); Acetylation (K); Acetylation (N-term); Carbamylation; 7 more	66038	BnaA05g01130D protein OS=Brassica napus GN=BnaA05g01130D PE=4 SV=1
A0A0D3AJM6|A0A0D3AJM6_BRAOL	226.38	32	26	0	Carbamidomethylation; Oxidation (M); Acetylation (Protein N-term); Carbamylation; Ubiquitin; 3 more	84389	Uncharacterized protein OS=Brassica oleracea var. oleracea PE=3 SV=1
M4E4E2|M4E4E2_BRARP	226.36	34	27	0	Carbamidomethylation; Oxidation (M); Acetylation (Protein N-term); Carbamylation; Carbamidomethylation (DHKE X@N-term); 2 more	84459	Uncharacterized protein OS=Brassica rapa subsp. pekinensis GN=Bra023645 PE=3 SV=1
A0A078DHY9|A0A078DHY9_BRANA	226.34	42	17	0	Deamidation (NQ); Acetylation (K); Acetylation (N-term); Carbamylation; Dehydration; 6 more	36636	Phosphoglycerate kinase OS=Brassica napus GN=BnaC06g39910D PE=3 SV=1
A0A0D3DSN0|A0A0D3DSN0_BRAOL	226.28	39	22	1	Carbamidomethylation; Deamidation (NQ); Amidation; Carbamylation; Carbamidomethylation (DHKE X@N-term); 3 more	47845	Uncharacterized protein OS=Brassica oleracea var. oleracea PE=3 SV=1
Q39311|Q39311_BRANA	226.24	37	22	2	Oxidation (M); Deamidation (NQ); Acetylation (N-term); Carbamylation; Dehydration; 11 more	54295	Aspartic protease OS=Brassica napus GN=BnaC08g41720D PE=3 SV=1
A0A0D3E413|A0A0D3E413_BRAOL	225.88	44	17	0	Carbamidomethylation; Deamidation (NQ); Amidation; Carbamylation; Dehydration; 4 more	53342	Uncharacterized protein OS=Brassica oleracea var. oleracea GN=MDAR6 PE=4 SV=1
Q9XEL2|Q9XEL2_BRAJU	225.88	45	17	0	Carbamidomethylation; Deamidation (NQ); Amidation; Carbamylation; Dehydration; 4 more	52337	Monodehydroascorbate reductase OS=Brassica juncea GN=MDAR1 PE=2 SV=1
A0A078GXV5|A0A078GXV5_BRANA	225.66	40	18	0	Carbamidomethylation; Oxidation (M); Deamidation (NQ); Acetylation (N-term); Carbamylation; 9 more	35673	Peroxidase OS=Brassica napus GN=BnaA02g34060D PE=3 SV=1
M4ET04|M4ET04_BRARP	225.66	40	18	0	Carbamidomethylation; Oxidation (M); Deamidation (NQ); Acetylation (N-term); Carbamylation; 9 more	35662	Peroxidase OS=Brassica rapa subsp. pekinensis GN=Bra031934 PE=3 SV=1
A0A078I7U4|A0A078I7U4_BRANA	225.63	66	24	6	Carbamidomethylation; Deamidation (NQ); Carbamylation; Dehydration; Pyro-glu from E; 5 more	41344	BnaA02g17670D protein OS=Brassica napus GN=BnaA02g17670D PE=4 SV=1
M4CVM4|M4CVM4_BRARP	225.63	66	24	6	Carbamidomethylation; Deamidation (NQ); Carbamylation; Dehydration; Pyro-glu from E; 5 more	41604	Uncharacterized protein OS=Brassica rapa subsp. pekinensis GN=Bra008271 PE=4 SV=1
M4DGP0|M4DGP0_BRARP	225.49	56	28	0	Deamidation (NQ); Carbamylation; Dehydration; Formylation; Carbamidomethylation (DHKE X@N-term)	55794	Protein disulfide-isomerase OS=Brassica rapa subsp. pekinensis GN=Bra015665 PE=3 SV=1
A0A078C1J3|A0A078C1J3_BRANA	225.47	33	25	0	Carbamidomethylation; Oxidation (M); Acetylation (Protein N-term); Carbamylation; Ubiquitin; 3 more	84376	BnaC03g08690D protein OS=Brassica napus GN=BnaC03g08690D PE=3 SV=1
A0A0D3B1Q4|A0A0D3B1Q4_BRAOL	224.82	33	25	1	Carbamidomethylation; Oxidation (M); Acetylation (Protein N-term); Carbamylation; Ubiquitin; 4 more	84419	Uncharacterized protein OS=Brassica oleracea var. oleracea PE=3 SV=1
A0A0D3CNH6|A0A0D3CNH6_BRAOL	224.78	48	28	0	Oxidation (M); Deamidation (NQ); Carbamylation; Dehydration; Methyl ester; 5 more	58750	Uncharacterized protein OS=Brassica oleracea var. oleracea PE=3 SV=1
A0A078DEH2|A0A078DEH2_BRANA	224.75	66	30	3	Carbamidomethylation; Oxidation (M); Deamidation (NQ); Acetylation (N-term); Carbamylation; 5 more	54284	BnaA07g32270D protein OS=Brassica napus GN=BnaA07g32270D PE=3 SV=1
M4DH20|M4DH20_BRARP	224.75	66	30	3	Carbamidomethylation; Oxidation (M); Deamidation (NQ); Acetylation (N-term); Carbamylation; 5 more	54284	Uncharacterized protein OS=Brassica rapa subsp. pekinensis GN=Bra015797 PE=3 SV=1
A0A0D3D108|A0A0D3D108_BRAOL	224.75	66	30	3	Carbamidomethylation; Oxidation (M); Deamidation (NQ); Acetylation (N-term); Carbamylation; 5 more	54284	Uncharacterized protein OS=Brassica oleracea var. oleracea PE=3 SV=1
A0A078EE94|A0A078EE94_BRANA	224.36	49	30	2	Deamidation (NQ); Carbamylation; Formylation; Methyl ester; Pyro-glu from Q; 2 more	56257	Protein disulfide-isomerase OS=Brassica napus GN=BnaC07g14260D PE=3 SV=1
A0A0D3D7M0|A0A0D3D7M0_BRAOL	224.36	49	30	2	Deamidation (NQ); Carbamylation; Formylation; Methyl ester; Pyro-glu from Q; 2 more	56039	Protein disulfide-isomerase OS=Brassica oleracea var. oleracea PE=3 SV=1
A0A078HK35|A0A078HK35_BRANA	224.21	54	28	0	Carbamidomethylation; Oxidation (M); Deamidation (NQ); Acetylation (K); Acetylation (N-term); 14 more	33027	Peroxidase OS=Brassica napus GN=BnaA09g08390D PE=3 SV=1
M4ESL1|M4ESL1_BRARP	224.11	30	22	2	Oxidation (M); Deamidation (NQ); Acetylation (N-term); Carbamylation; Dehydration; 11 more	66072	Uncharacterized protein OS=Brassica rapa subsp. pekinensis GN=Bra031790 PE=3 SV=1
M4CPT8|M4CPT8_BRARP	224	36	36	1	Deamidation (NQ); Carbamylation; Formylation; Carbamidomethylation (DHKE X@N-term); S-Ethylcystine from Serine; 2 more	115292	Alpha-mannosidase OS=Brassica rapa subsp. pekinensis GN=Bra006227 PE=3 SV=1
A0A0D3E2V6|A0A0D3E2V6_BRAOL	223.84	48	31	2	Carbamidomethylation; Oxidation (M); Deamidation (NQ); Acetylation (K); Acetylation (N-term); 14 more	41379	Peroxidase OS=Brassica oleracea var. oleracea PE=3 SV=1
M4D733|M4D733_BRARP	223.68	54	31	2	Deamidation (NQ); Carbamylation; Formylation; Hydroxylation; Methyl ester; 3 more	55038	Protein disulfide-isomerase OS=Brassica rapa subsp. pekinensis GN=Bra012293 PE=3 SV=1
A0A078CPV5|A0A078CPV5_BRANA	223.53	32	24	0	Carbamidomethylation; Oxidation (M); Acetylation (Protein N-term); Carbamylation; Ubiquitin; 2 more	84476	BnaA03g06790D protein OS=Brassica napus GN=BnaA03g06790D PE=3 SV=1
A0A078JS18|A0A078JS18_BRANA	223.34	51	18	3	Carbamidomethylation; Deamidation (NQ); Amidation; Carbamylation; Dehydration; 5 more	33903	Cysteine synthase OS=Brassica napus GN=BnaAnng27260D PE=3 SV=1
D0V0B2|D0V0B2_BRARC	223.34	51	18	3	Carbamidomethylation; Deamidation (NQ); Amidation; Carbamylation; Dehydration; 5 more	33903	Cysteine synthase OS=Brassica rapa subsp. chinensis GN=OASA4 PE=2 SV=1
sp|O23733|CYSK1_BRAJU	223.34	51	18	3	Carbamidomethylation; Deamidation (NQ); Amidation; Carbamylation; Dehydration; 5 more	33902	Cysteine synthase OS=Brassica juncea PE=2 SV=1
M4FF36|M4FF36_BRARP	223.34	51	18	3	Carbamidomethylation; Deamidation (NQ); Amidation; Carbamylation; Dehydration; 5 more	33903	Cysteine synthase OS=Brassica rapa subsp. pekinensis GN=Bra039708 PE=3 SV=1
A0A0D3DLV7|A0A0D3DLV7_BRAOL	223.34	50	18	3	Carbamidomethylation; Deamidation (NQ); Amidation; Carbamylation; Dehydration; 5 more	34402	Cysteine synthase OS=Brassica oleracea var. oleracea PE=3 SV=1
M4E239|M4E239_BRARP	222.94	58	16	3	Carbamidomethylation; Deamidation (NQ); Acetylation (N-term); Carbamylation; Methyl ester; 4 more	35264	Uncharacterized protein OS=Brassica rapa subsp. pekinensis GN=Bra022839 PE=3 SV=1
A0A078GF28|A0A078GF28_BRANA	222.94	58	16	3	Carbamidomethylation; Deamidation (NQ); Acetylation (N-term); Carbamylation; Methyl ester; 4 more	35238	BnaA03g14420D protein OS=Brassica napus GN=BnaC03g17470D PE=3 SV=1
A0A0D3B4E0|A0A0D3B4E0_BRAOL	222.94	52	16	3	Carbamidomethylation; Deamidation (NQ); Acetylation (N-term); Carbamylation; Methyl ester; 4 more	39551	Uncharacterized protein (Fragment) OS=Brassica oleracea var. oleracea PE=3 SV=1
A0A078CNZ6|A0A078CNZ6_BRANA	222.53	36	37	0	Deamidation (NQ); Carbamylation; Formylation; Carbamidomethylation (DHKE X@N-term); S-Ethylcystine from Serine; 2 more	115341	Alpha-mannosidase OS=Brassica napus GN=BnaA03g04620D PE=3 SV=1
A0A078GLF9|A0A078GLF9_BRANA	221.77	51	23	0	Carbamidomethylation; Oxidation (M); Deamidation (NQ); Acetylation (Protein N-term); Acetylation (N-term); 6 more	44638	Glutamate dehydrogenase OS=Brassica napus GN=BnaC09g39680D PE=3 SV=1
M4CD58|M4CD58_BRARP	221.77	51	23	0	Carbamidomethylation; Oxidation (M); Deamidation (NQ); Acetylation (Protein N-term); Acetylation (N-term); 6 more	44639	Glutamate dehydrogenase OS=Brassica rapa subsp. pekinensis GN=Bra002139 PE=3 SV=1
A0A0D3EEJ0|A0A0D3EEJ0_BRAOL	221.77	51	23	0	Carbamidomethylation; Oxidation (M); Deamidation (NQ); Acetylation (Protein N-term); Acetylation (N-term); 6 more	44624	Glutamate dehydrogenase OS=Brassica oleracea var. oleracea GN=GDH1 PE=3 SV=1
A0A078H0Z9|A0A078H0Z9_BRANA	221.74	52	30	4	Carbamidomethylation; Oxidation (M); Deamidation (NQ); Carbamylation; 4-hydroxynonenal (HNE); 3 more	60583	BnaA08g26140D protein OS=Brassica napus GN=BnaA08g26140D PE=4 SV=1
A0A078C0V8|A0A078C0V8_BRANA	221.65	35	36	0	Deamidation (NQ); Carbamylation; Formylation; Carbamidomethylation (DHKE X@N-term); S-Ethylcystine from Serine; 2 more	115394	Alpha-mannosidase OS=Brassica napus GN=BnaC03g06150D PE=3 SV=1
A0A078HGX0|A0A078HGX0_BRANA	221.4	44	26	0	Oxidation (M); Deamidation (NQ); Carbamylation; Dehydration; Methyl ester; 4 more	58865	BnaA05g34150D protein OS=Brassica napus GN=BnaA05g34150D PE=3 SV=1
M4FDI0|M4FDI0_BRARP	221.4	44	26	0	Oxidation (M); Deamidation (NQ); Carbamylation; Dehydration; Methyl ester; 4 more	58865	Uncharacterized protein OS=Brassica rapa subsp. pekinensis GN=Bra039151 PE=3 SV=1
M4FDR6|M4FDR6_BRARP	220.89	51	25	0	Carbamidomethylation; Deamidation (NQ); Acetylation (N-term); Carbamylation; Hydroxylation; 4 more	53338	Uncharacterized protein OS=Brassica rapa subsp. pekinensis GN=Bra039237 PE=3 SV=1
A0A0D2ZTY4|A0A0D2ZTY4_BRAOL	220.7	94	26	0	Oxidation (M); Deamidation (NQ); Carbamylation; Dehydration; Formylation; 5 more	24292	Uncharacterized protein OS=Brassica oleracea var. oleracea PE=3 SV=1
Q7X737|Q7X737_BRAJU	220.7	94	26	0	Oxidation (M); Deamidation (NQ); Carbamylation; Dehydration; Formylation; 5 more	24292	Glutathione S-transferase 2 OS=Brassica juncea GN=GSTF2 PE=2 SV=1
G5DGD1|G5DGD1_BRAOC	220.7	94	26	0	Oxidation (M); Deamidation (NQ); Carbamylation; Dehydration; Formylation; 5 more	24292	Glutathione S-transferase OS=Brassica oleracea var. capitata GN=GSTO1 PE=2 SV=1
A0A078JFT9|A0A078JFT9_BRANA	220.7	94	26	0	Oxidation (M); Deamidation (NQ); Carbamylation; Dehydration; Formylation; 5 more	24292	BnaCnng47740D protein OS=Brassica napus GN=BnaCnng47740D PE=3 SV=1
Q5DNA8|Q5DNA8_BRARP	220.7	94	26	0	Oxidation (M); Deamidation (NQ); Carbamylation; Dehydration; Formylation; 5 more	24292	Uncharacterized protein OS=Brassica rapa subsp. pekinensis GN=Bra018543 PE=2 SV=1
A0A078HZF7|A0A078HZF7_BRANA	220.46	48	26	1	Oxidation (M); Deamidation (NQ); Carbamylation; Dehydration; Methyl ester; 5 more	58838	BnaC05g48550D protein OS=Brassica napus GN=BnaC05g48550D PE=3 SV=1
M4DY81|M4DY81_BRARP	220.45	50	26	0	Oxidation (M); Deamidation (NQ); Carbamylation; Dehydration; Methyl ester; 5 more	58657	Uncharacterized protein OS=Brassica rapa subsp. pekinensis GN=Bra021477 PE=3 SV=1
M4EEI6|M4EEI6_BRARP	220.42	36	21	0	Oxidation (M); Deamidation (NQ); Acetylation (N-term); Carbamylation; Dehydration; 2 more	83299	Uncharacterized protein OS=Brassica rapa subsp. pekinensis GN=Bra027198 PE=4 SV=1
A0A0D3C3D3|A0A0D3C3D3_BRAOL	220.34	36	24	0	Oxidation (M); Deamidation (NQ); Acetylation (N-term); Carbamylation; Dehydration; 5 more	70800	Uncharacterized protein OS=Brassica oleracea var. oleracea PE=3 SV=1
A0A0D3EIB5|A0A0D3EIB5_BRAOL	220.34	36	24	0	Oxidation (M); Deamidation (NQ); Acetylation (N-term); Carbamylation; Dehydration; 5 more	70844	Uncharacterized protein OS=Brassica oleracea var. oleracea PE=3 SV=1
A0A078F8X6|A0A078F8X6_BRANA	219.77	50	20	8	Carbamidomethylation; Oxidation (M); Deamidation (NQ); Acetylation (N-term); Carbamylation; 11 more	42443	BnaA05g14060D protein OS=Brassica napus GN=BnaA05g14060D PE=4 SV=1
M4DD05|M4DD05_BRARP	219.77	50	20	8	Carbamidomethylation; Oxidation (M); Deamidation (NQ); Acetylation (N-term); Carbamylation; 11 more	42434	Uncharacterized protein OS=Brassica rapa subsp. pekinensis GN=Bra014372 PE=4 SV=1
A0A078DJK8|A0A078DJK8_BRANA	219.53	52	19	1	Carbamidomethylation; Oxidation (M); Deamidation (NQ); Carbamylation; 4-hydroxynonenal (HNE); 3 more	36606	BnaA01g15080D protein OS=Brassica napus GN=BnaA01g15080D PE=4 SV=1
M4DBS1|M4DBS1_BRARP	219.53	52	19	1	Carbamidomethylation; Oxidation (M); Deamidation (NQ); Carbamylation; 4-hydroxynonenal (HNE); 3 more	36606	Uncharacterized protein OS=Brassica rapa subsp. pekinensis GN=Bra013931 PE=4 SV=1
A0A078FDE2|A0A078FDE2_BRANA	219.39	36	31	0	Deamidation (NQ); Acetylation (N-term); Carbamylation; Pyro-glu from E; Pyro-glu from Q; 2 more	66874	BnaA03g46660D protein OS=Brassica napus GN=BnaA03g46660D PE=3 SV=1
M4FFE3|M4FFE3_BRARP	218.87	43	28	0	Carbamidomethylation; Oxidation (M); Deamidation (NQ); Acetylation (K); Acetylation (N-term); 14 more	38996	Peroxidase OS=Brassica rapa subsp. pekinensis GN=Bra039816 PE=3 SV=1
A0A078HD31|A0A078HD31_BRANA	218.85	46	25	0	Oxidation (M); Deamidation (NQ); Carbamylation; Dehydration; Methyl ester; 4 more	58714	BnaA01g33220D protein OS=Brassica napus GN=BnaA01g33220D PE=3 SV=1
A0A078G1G3|A0A078G1G3_BRANA	218.56	60	24	6	Carbamidomethylation; Deamidation (NQ); Carbamylation; Dehydration; Pyro-glu from E; 4 more	41405	BnaC02g24210D protein OS=Brassica napus GN=BnaC02g24210D PE=4 SV=1
M4DRT8|M4DRT8_BRARP	218.28	30	30	0	Deamidation (NQ); Acetylation (N-term); Carbamylation; Pyro-glu from E; Pyro-glu from Q; 2 more	75954	Uncharacterized protein OS=Brassica rapa subsp. pekinensis GN=Bra019231 PE=3 SV=1
M4DEX5|M4DEX5_BRARP	218.11	30	23	0	Carbamidomethylation; Deamidation (NQ); Carbamylation; Hydroxylation; Carbamidomethylation (DHKE X@N-term); Mutation	73402	Uncharacterized protein OS=Brassica rapa subsp. pekinensis GN=Bra015047 PE=3 SV=1
A0A0D3D518|A0A0D3D518_BRAOL	218.11	30	23	0	Carbamidomethylation; Deamidation (NQ); Carbamylation; Hydroxylation; Carbamidomethylation (DHKE X@N-term); Mutation	73673	Uncharacterized protein OS=Brassica oleracea var. oleracea PE=3 SV=1
A0A0F6WBE5|A0A0F6WBE5_BRANA	218.11	30	23	0	Carbamidomethylation; Deamidation (NQ); Carbamylation; Hydroxylation; Carbamidomethylation (DHKE X@N-term); Mutation	73849	Putative molecular chaperone binding protein OS=Brassica napus GN=BiP PE=2 SV=1
A0A0D3AG28|A0A0D3AG28_BRAOL	217.93	44	26	0	Oxidation (M); Deamidation (NQ); Carbamylation; Dehydration; Methyl ester; 5 more	59041	Uncharacterized protein OS=Brassica oleracea var. oleracea PE=3 SV=1
M4E219|M4E219_BRARP	217.75	33	24	0	Carbamidomethylation; Deamidation (NQ); Carbamylation; Hydroxylation; Carbamidomethylation (DHKE X@N-term); Mutation	73674	Uncharacterized protein OS=Brassica rapa subsp. pekinensis GN=Bra022819 PE=3 SV=1
A0A078DIX4|A0A078DIX4_BRANA	217.55	53	27	2	Carbamidomethylation; Oxidation (M); Deamidation (NQ); Carbamylation; Carbamidomethylation (DHKE X@N-term); 2 more	68661	BnaA07g34490D protein OS=Brassica napus GN=BnaC06g39330D PE=3 SV=1
A0A0D3D1P5|A0A0D3D1P5_BRAOL	217.55	53	27	2	Carbamidomethylation; Oxidation (M); Deamidation (NQ); Carbamylation; Carbamidomethylation (DHKE X@N-term); 2 more	68661	Uncharacterized protein OS=Brassica oleracea var. oleracea PE=3 SV=1
A0A0D3A6F6|A0A0D3A6F6_BRAOL	217.49	54	21	4	Carbamidomethylation; Oxidation (M); Deamidation (NQ); Carbamylation; 4-hydroxynonenal (HNE); 4 more	36738	Uncharacterized protein OS=Brassica oleracea var. oleracea PE=4 SV=1
A0A078E4P5|A0A078E4P5_BRANA	217.49	54	21	4	Carbamidomethylation; Oxidation (M); Deamidation (NQ); Carbamylation; 4-hydroxynonenal (HNE); 4 more	36723	BnaC01g17810D protein OS=Brassica napus GN=BnaC01g17810D PE=4 SV=1
A0A0D3ARK5|A0A0D3ARK5_BRAOL	217.44	53	27	0	Carbamidomethylation; Oxidation (M); Deamidation (NQ); Carbamylation; Carbamidomethylation (DHKE X@N-term); 2 more	68724	Uncharacterized protein OS=Brassica oleracea var. oleracea PE=3 SV=1
M4CHF0|M4CHF0_BRARP	217.42	53	27	1	Carbamidomethylation; Oxidation (M); Deamidation (NQ); Carbamylation; Carbamidomethylation (DHKE X@N-term); 2 more	68670	Uncharacterized protein OS=Brassica rapa subsp. pekinensis GN=Bra003633 PE=3 SV=1
A0A0D3CVY0|A0A0D3CVY0_BRAOL	217.42	53	27	1	Carbamidomethylation; Oxidation (M); Deamidation (NQ); Carbamylation; Carbamidomethylation (DHKE X@N-term); 2 more	68670	Uncharacterized protein OS=Brassica oleracea var. oleracea PE=3 SV=1
A0A078J319|A0A078J319_BRANA	217.42	53	27	1	Carbamidomethylation; Oxidation (M); Deamidation (NQ); Carbamylation; Carbamidomethylation (DHKE X@N-term); 2 more	68670	BnaA07g38430D protein OS=Brassica napus GN=BnaA07g38430D PE=3 SV=1
A0A078ED33|A0A078ED33_BRANA	217.35	94	26	2	Oxidation (M); Deamidation (NQ); Carbamylation; Dehydration; Formylation; 6 more	24268	BnaA02g20640D protein OS=Brassica napus GN=BnaA02g20640D PE=3 SV=1
A0A0U2ERI5|A0A0U2ERI5_BRAJU	217.16	46	21	0	Carbamidomethylation; Oxidation (M); Deamidation (NQ); Acetylation (Protein N-term); Acetylation (N-term); 6 more	44609	Glutamate dehydrogenase 1 (Fragment) OS=Brassica juncea GN=GDH1 PE=2 SV=1
A0A078G0Y8|A0A078G0Y8_BRANA	216.52	71	23	10	Carbamidomethylation; Acetylation (Protein N-term); Carbamylation; Carbamidomethylation (DHKE X@N-term); 2 3-dihydro-2 2-dimethyl-7-benzofuranol N-methyl carbamate; Mutation	29422	BnaA09g07330D protein OS=Brassica napus GN=BnaA09g07330D PE=4 SV=1
M4E5P8|M4E5P8_BRARP	216.4	51	22	1	Carbamidomethylation; Oxidation (M); Deamidation (NQ); Acetylation (N-term); Carbamylation; 6 more	36026	Peroxidase OS=Brassica rapa subsp. pekinensis GN=Bra024102 PE=3 SV=1
A0A078CDQ6|A0A078CDQ6_BRANA	216.23	55	18	1	Carbamidomethylation; Deamidation (NQ); Acetylation (N-term); Carbamylation; Carbamidomethylation (DHKE X@N-term); Mutation	29302	BnaA03g27530D protein OS=Brassica napus GN=BnaA03g27530D PE=4 SV=1
A0A0D3BXQ9|A0A0D3BXQ9_BRAOL	215.81	51	20	0	Carbamidomethylation; Deamidation (NQ); Carbamylation; Carbamidomethylation (DHKE X@N-term); Mutation	27211	Uncharacterized protein OS=Brassica oleracea var. oleracea PE=3 SV=1
A0A078HBF3|A0A078HBF3_BRANA	215.79	30	21	1	Oxidation (M); Deamidation (NQ); Acetylation (N-term); Carbamylation; Dehydration; 11 more	65971	BnaA09g47450D protein OS=Brassica napus GN=BnaA09g47450D PE=3 SV=1
A0A0D3DFV0|A0A0D3DFV0_BRAOL	215.75	30	30	0	Deamidation (NQ); Acetylation (N-term); Carbamylation; Pyro-glu from E; Pyro-glu from Q; 2 more	75723	Uncharacterized protein OS=Brassica oleracea var. oleracea PE=3 SV=1
A0A078DTN5|A0A078DTN5_BRANA	215.75	30	30	0	Deamidation (NQ); Acetylation (N-term); Carbamylation; Pyro-glu from E; Pyro-glu from Q; 2 more	75753	BnaC07g38890D protein OS=Brassica napus GN=BnaC07g38890D PE=3 SV=1
A0A078D8J7|A0A078D8J7_BRANA	215.35	73	21	7	Deamidation (NQ); Acetylation (N-term); Carbamylation; Carbamidomethylation (DHKE X@N-term); Mutation	29389	BnaA02g02470D protein OS=Brassica napus GN=BnaA02g02470D PE=4 SV=1
M4E400|M4E400_BRARP	215.35	34	21	7	Deamidation (NQ); Acetylation (N-term); Carbamylation; Carbamidomethylation (DHKE X@N-term); Mutation	64901	Uncharacterized protein OS=Brassica rapa subsp. pekinensis GN=Bra023503 PE=4 SV=1
A0A0D3DGX9|A0A0D3DGX9_BRAOL	215.23	44	21	0	Carbamidomethylation; Oxidation (M); Deamidation (NQ); Acetylation (N-term); Carbamylation; 6 more	36028	Peroxidase OS=Brassica oleracea var. oleracea PE=3 SV=1
A0A078C7Q5|A0A078C7Q5_BRANA	215.23	44	21	0	Carbamidomethylation; Oxidation (M); Deamidation (NQ); Acetylation (N-term); Carbamylation; 6 more	36028	Peroxidase OS=Brassica napus GN=BnaC07g42360D PE=3 SV=1
A0A0D3E981|A0A0D3E981_BRAOL	214.92	45	19	1	Carbamidomethylation; Deamidation (NQ); Acetylation (N-term); Carbamylation; Formylation; 9 more	35301	Peroxidase OS=Brassica oleracea var. oleracea PE=3 SV=1
M4F2D7|M4F2D7_BRARP	214.92	45	19	1	Carbamidomethylation; Deamidation (NQ); Acetylation (N-term); Carbamylation; Formylation; 9 more	35287	Peroxidase OS=Brassica rapa subsp. pekinensis GN=Bra035235 PE=3 SV=1
A0A078DC38|A0A078DC38_BRANA	214.92	45	19	1	Carbamidomethylation; Deamidation (NQ); Acetylation (N-term); Carbamylation; Formylation; 9 more	35287	Peroxidase OS=Brassica napus GN=BnaA09g21850D PE=3 SV=1
M4D2J3|M4D2J3_BRARP	214.86	85	17	3	Carbamidomethylation; Deamidation (NQ); Acetylation (N-term); Amidation; Carbamylation; 5 more	16048	Uncharacterized protein OS=Brassica rapa subsp. pekinensis GN=Bra010693 PE=4 SV=1
A0A078DT04|A0A078DT04_BRANA	214.86	85	17	3	Carbamidomethylation; Deamidation (NQ); Acetylation (N-term); Amidation; Carbamylation; 5 more	16048	BnaA08g16610D protein OS=Brassica napus GN=BnaA08g16610D PE=4 SV=1
O48563|O48563_BRANA	214.65	34	22	0	Oxidation (M); Deamidation (NQ); Carbamylation; Dehydration; Methyl ester; 3 more	70774	Heat shock cognate protein HSC70 OS=Brassica napus GN=Hsc70 PE=2 SV=1
A0A078FJR9|A0A078FJR9_BRANA	214.17	45	19	1	Carbamidomethylation; Deamidation (NQ); Acetylation (N-term); Carbamylation; Formylation; 9 more	35331	Peroxidase OS=Brassica napus GN=BnaC09g24040D PE=3 SV=1
A0A078CJ83|A0A078CJ83_BRANA	213.9	52	20	0	Carbamidomethylation; Deamidation (NQ); Carbamylation; Carbamidomethylation (DHKE X@N-term); Mutation	27249	BnaA04g03580D protein OS=Brassica napus GN=BnaA04g03580D PE=3 SV=1
M4DE24|M4DE24_BRARP	213.9	52	20	0	Carbamidomethylation; Deamidation (NQ); Carbamylation; Carbamidomethylation (DHKE X@N-term); Mutation	27281	Uncharacterized protein OS=Brassica rapa subsp. pekinensis GN=Bra014743 PE=3 SV=1
M4CHC2|M4CHC2_BRARP	213.69	42	16	1	Carbamylation; Dehydration; Carbamidomethylation (DHKE X@N-term); Ethanolation (KR); Dethiomethyl; 2 more	42395	Phosphoglycerate kinase OS=Brassica rapa subsp. pekinensis GN=Bra003605 PE=3 SV=1
S5A6P3|S5A6P3_BRARC	213.61	37	21	0	Oxidation (M); Deamidation (NQ); Acetylation (N-term); Carbamylation; Dehydration; 11 more	54308	Aspartic proteinase OS=Brassica rapa subsp. chinensis PE=2 SV=1
A0A078JTM7|A0A078JTM7_BRANA	213.58	98	22	3	Carbamidomethylation; Deamidation (NQ); Acetylation (Protein N-term); Carbamylation; Dimethylation; 6 more	16199	BnaAnng35580D protein OS=Brassica napus GN=BnaAnng35580D PE=4 SV=1
M4EQY7|M4EQY7_BRARP	213.58	98	22	3	Carbamidomethylation; Deamidation (NQ); Acetylation (Protein N-term); Carbamylation; Dimethylation; 6 more	16199	Uncharacterized protein OS=Brassica rapa subsp. pekinensis GN=Bra031210 PE=4 SV=1
A0A078BTM7|A0A078BTM7_BRANA	213.56	47	17	0	Carbamidomethylation; Deamidation (NQ); Acetylation (N-term); Carbamylation; Ubiquitin; 5 more	44361	Glyceraldehyde-3-phosphate dehydrogenase OS=Brassica napus GN=BnaA07g20300D PE=3 SV=1
M4DYY6|M4DYY6_BRARP	213.41	16	14	1	Carbamidomethylation; Deamidation (NQ); Acetylation (N-term); Carbamylation; Methyl ester; 2 more	120573	Uncharacterized protein OS=Brassica rapa subsp. pekinensis GN=Bra021733 PE=3 SV=1
M4CQE0|M4CQE0_BRARP	213.27	32	24	1	Carbamidomethylation; Oxidation (M); Acetylation (Protein N-term); Carbamylation; Ubiquitin; 5 more	84432	Uncharacterized protein OS=Brassica rapa subsp. pekinensis GN=Bra006429 PE=3 SV=1
A0A0D3D7T0|A0A0D3D7T0_BRAOL	212.81	27	20	1	Deamidation (NQ); Carbamylation; Carbamidomethylation (DHKE X@N-term); Mutation	112412	Catalase OS=Brassica oleracea var. oleracea PE=3 SV=1
A0A0D3DXV6|A0A0D3DXV6_BRAOL	212.8	37	21	0	Oxidation (M); Deamidation (NQ); Acetylation (N-term); Carbamylation; Dehydration; 11 more	54353	Uncharacterized protein OS=Brassica oleracea var. oleracea PE=3 SV=1
A0A078GS67|A0A078GS67_BRANA	212.77	58	30	2	Carbamidomethylation; Deamidation (NQ); Acetylation (N-term); Carbamylation; Ubiquitin; 4 more	51221	BnaC01g35360D protein OS=Brassica napus GN=BnaC01g35360D PE=4 SV=1
A0A0D3C3H0|A0A0D3C3H0_BRAOL	212.64	52	13	0	Carbamidomethylation; Deamidation (NQ); Acetylation (N-term); Carbamylation; Methyl ester; 2 more	35248	Uncharacterized protein OS=Brassica oleracea var. oleracea PE=3 SV=1
A0A078FSV1|A0A078FSV1_BRANA	212.64	52	13	0	Carbamidomethylation; Deamidation (NQ); Acetylation (N-term); Carbamylation; Methyl ester; 2 more	35248	BnaC04g42400D protein OS=Brassica napus GN=BnaC04g42400D PE=3 SV=1
A0A0D3BE26|A0A0D3BE26_BRAOL	212.57	31	21	0	Oxidation (M); Deamidation (NQ); Acetylation (N-term); Carbamylation; Methyl ester; 4 more	75543	Uncharacterized protein OS=Brassica oleracea var. oleracea PE=3 SV=1
A0A078H6S5|A0A078H6S5_BRANA	212.35	36	30	0	Deamidation (NQ); Acetylation (N-term); Carbamylation; Pyro-glu from E; Pyro-glu from Q; 2 more	67011	BnaA01g13780D protein OS=Brassica napus GN=BnaA01g13780D PE=3 SV=1
Q8GZB8|Q8GZB8_BRARP	212.27	84	21	1	Carbamidomethylation; Oxidation (M); Deamidation (NQ); Amidation; Carbamylation; 10 more	18472	Glyceraldehyde-3-phosphate dehydrogenase (Fragment) OS=Brassica rapa subsp. pekinensis PE=2 SV=1
A0A0D3CNF6|A0A0D3CNF6_BRAOL	212.14	57	18	0	Deamidation (NQ); Acetylation (N-term); Carbamylation; Methyl ester; Carbamidomethylation (DHKE X@N-term); 3 more	29314	Uncharacterized protein OS=Brassica oleracea var. oleracea PE=4 SV=1
A0A0D3C4Z2|A0A0D3C4Z2_BRAOL	212.13	50	22	0	Carbamidomethylation; Oxidation (M); Deamidation (NQ); Acetylation (N-term); Carbamylation; 9 more	38929	Peroxidase OS=Brassica oleracea var. oleracea PE=3 SV=1
A0A078IZ52|A0A078IZ52_BRANA	212.13	50	22	0	Carbamidomethylation; Oxidation (M); Deamidation (NQ); Acetylation (N-term); Carbamylation; 9 more	38929	Peroxidase OS=Brassica napus GN=BnaC04g56590D PE=3 SV=1
M4DKU0|M4DKU0_BRARP	212.12	50	22	0	Carbamidomethylation; Oxidation (M); Deamidation (NQ); Acetylation (N-term); Carbamylation; 9 more	38931	Peroxidase OS=Brassica rapa subsp. pekinensis GN=Bra017121 PE=3 SV=1
M4CHC3|M4CHC3_BRARP	211.96	44	16	0	Carbamidomethylation; Deamidation (NQ); Acetylation (N-term); Carbamylation; Ubiquitin; 5 more	45037	Glyceraldehyde-3-phosphate dehydrogenase OS=Brassica rapa subsp. pekinensis GN=Bra003606 PE=3 SV=1
A0A0D3BUR1|A0A0D3BUR1_BRAOL	211.77	25	24	0	Carbamidomethylation; Deamidation (NQ); Acetylation (N-term); Carbamylation; Hydroxylation; 12 more	50580	Uncharacterized protein OS=Brassica oleracea var. oleracea PE=3 SV=1
A0A078G7A3|A0A078G7A3_BRANA	211.77	25	24	0	Carbamidomethylation; Deamidation (NQ); Acetylation (N-term); Carbamylation; Hydroxylation; 12 more	50539	BnaA06g36920D protein OS=Brassica napus GN=BnaA06g36920D PE=3 SV=1
M4EXW8|M4EXW8_BRARP	211.77	25	24	0	Carbamidomethylation; Deamidation (NQ); Acetylation (N-term); Carbamylation; Hydroxylation; 12 more	50564	Uncharacterized protein OS=Brassica rapa subsp. pekinensis GN=Bra033657 PE=3 SV=1
A0A078C407|A0A078C407_BRANA	211.77	25	24	0	Carbamidomethylation; Deamidation (NQ); Acetylation (N-term); Carbamylation; Hydroxylation; 12 more	50580	BnaC04g17750D protein OS=Brassica napus GN=BnaC04g17750D PE=3 SV=1
M4DW88|M4DW88_BRARP	211.74	64	16	16	Deamidation (NQ); Carbamylation; Carbamidomethylation (DHKE X@N-term); Ethanolation (KR); Mutation	21510	Uncharacterized protein OS=Brassica rapa subsp. pekinensis GN=Bra020782 PE=4 SV=1
A0A0D3CVS9|A0A0D3CVS9_BRAOL	211.5	49	18	0	Acetylation (K); Carbamylation; Dehydration; Methyl ester; Ubiquitin; 4 more	38680	Phosphoglycerate kinase OS=Brassica oleracea var. oleracea PE=3 SV=1
A0A0D3EFE4|A0A0D3EFE4_BRAOL	210.84	66	22	2	Deamidation (NQ); Carbamylation; Ubiquitin; Carbamidomethylation (DHKE X@N-term); 2 3-dihydro-2 2-dimethyl-7-benzofuranol N-methyl carbamate; 2 more	29322	Uncharacterized protein OS=Brassica oleracea var. oleracea PE=4 SV=1
A0A078J5S9|A0A078J5S9_BRANA	210.84	66	22	2	Deamidation (NQ); Carbamylation; Ubiquitin; Carbamidomethylation (DHKE X@N-term); 2 3-dihydro-2 2-dimethyl-7-benzofuranol N-methyl carbamate; 2 more	29322	BnaCnng35410D protein OS=Brassica napus GN=BnaCnng35410D PE=4 SV=1
A0A078CGX2|A0A078CGX2_BRANA	210.49	51	18	0	Carbamidomethylation; Deamidation (NQ); Carbamylation; Carbamidomethylation (DHKE X@N-term); Mutation	27226	BnaA04g03590D protein OS=Brassica napus GN=BnaA04g03590D PE=3 SV=1
A0A078JUS8|A0A078JUS8_BRANA	210.2	66	22	1	Deamidation (NQ); Carbamylation; Ubiquitin; Carbamidomethylation (DHKE X@N-term); Propionamide (K X@N-term); 4 more	29367	BnaA10g29750D protein OS=Brassica napus GN=BnaA10g29750D PE=4 SV=1
Q6QTH2|Q6QTH2_BRARP	210.2	66	22	1	Deamidation (NQ); Carbamylation; Ubiquitin; Carbamidomethylation (DHKE X@N-term); Propionamide (K X@N-term); 4 more	29367	Uncharacterized protein OS=Brassica rapa subsp. pekinensis GN=Bra008723 PE=4 SV=1
Q6S739|Q6S739_BRACM	210	66	23	0	Deamidation (NQ); Carbamylation; Ubiquitin; Carbamidomethylation (DHKE X@N-term); 2 3-dihydro-2 2-dimethyl-7-benzofuranol N-methyl carbamate; 2 more	29350	Voltage-dependent anion-selective channel protein OS=Brassica campestris GN=VDAC PE=2 SV=1
M4D7S0|M4D7S0_BRARP	209.95	56	17	0	Carbamidomethylation; Deamidation (NQ); Acetylation (N-term); Carbamylation; Dehydration; 2 more	40824	Uncharacterized protein OS=Brassica rapa subsp. pekinensis GN=Bra012530 PE=4 SV=1
A0A078EKD6|A0A078EKD6_BRANA	209.95	56	17	0	Carbamidomethylation; Deamidation (NQ); Acetylation (N-term); Carbamylation; Dehydration; 2 more	40940	BnaC07g36070D protein OS=Brassica napus GN=BnaC07g36070D PE=4 SV=1
A0A078DAM4|A0A078DAM4_BRANA	209.85	91	12	6	Deamidation (NQ); Acetylation (Protein N-term); Carbamylation; Methylation; Acetylation (TSCYH); 2 more	17351	BnaC07g26500D protein OS=Brassica napus GN=BnaC07g26500D PE=4 SV=1
A0A0D3DBS3|A0A0D3DBS3_BRAOL	209.85	91	12	6	Deamidation (NQ); Acetylation (Protein N-term); Carbamylation; Methylation; Acetylation (TSCYH); 2 more	17351	Uncharacterized protein OS=Brassica oleracea var. oleracea PE=4 SV=1
M4E7E4|M4E7E4_BRARP	209.69	36	21	0	Oxidation (M); Deamidation (NQ); Acetylation (N-term); Carbamylation; Methyl ester; 4 more	63644	Uncharacterized protein OS=Brassica rapa subsp. pekinensis GN=Bra024699 PE=3 SV=1
A0A078J5Z4|A0A078J5Z4_BRANA	209.34	98	23	4	Carbamidomethylation; Deamidation (NQ); Acetylation (Protein N-term); Carbamylation; Dimethylation; 6 more	16128	BnaC08g49360D protein OS=Brassica napus GN=BnaC08g49360D PE=4 SV=1
A0A0D3DW57|A0A0D3DW57_BRAOL	209.34	98	23	4	Carbamidomethylation; Deamidation (NQ); Acetylation (Protein N-term); Carbamylation; Dimethylation; 6 more	16128	Uncharacterized protein OS=Brassica oleracea var. oleracea PE=4 SV=1
A0A078EQX3|A0A078EQX3_BRANA	209.2	29	28	1	Deamidation (NQ); Acetylation (N-term); Carbamylation; Pyro-glu from E; Pyro-glu from Q; 2 more	76037	BnaC01g16200D protein OS=Brassica napus GN=BnaC01g16200D PE=3 SV=1
A0A0D3A5X5|A0A0D3A5X5_BRAOL	209.2	29	28	1	Deamidation (NQ); Acetylation (N-term); Carbamylation; Pyro-glu from E; Pyro-glu from Q; 2 more	76037	Uncharacterized protein OS=Brassica oleracea var. oleracea PE=3 SV=1
M4DJX7|M4DJX7_BRARP	209.16	34	18	1	Oxidation (M); Deamidation (NQ); Acetylation (N-term); Carbamylation; Dehydration; 8 more	54431	Uncharacterized protein OS=Brassica rapa subsp. pekinensis GN=Bra016805 PE=3 SV=1
A0A078G6G8|A0A078G6G8_BRANA	209.16	33	18	1	Oxidation (M); Deamidation (NQ); Acetylation (N-term); Carbamylation; Dehydration; 8 more	56606	BnaA08g25040D protein OS=Brassica napus GN=BnaA08g25040D PE=3 SV=1
A0A078CTE8|A0A078CTE8_BRANA	208.86	43	16	0	Carbamidomethylation; Deamidation (NQ); Acetylation (N-term); Carbamylation; Ubiquitin; 5 more	44475	Glyceraldehyde-3-phosphate dehydrogenase OS=Brassica napus GN=BnaC06g19790D PE=3 SV=1
M4DBC6|M4DBC6_BRARP	208.61	29	29	0	Deamidation (NQ); Acetylation (N-term); Carbamylation; Pyro-glu from E; Pyro-glu from Q; 2 more	76110	Uncharacterized protein OS=Brassica rapa subsp. pekinensis GN=Bra013786 PE=3 SV=1
M4DE25|M4DE25_BRARP	208.58	52	18	0	Carbamidomethylation; Deamidation (NQ); Carbamylation; Carbamidomethylation (DHKE X@N-term); Mutation	27238	Uncharacterized protein OS=Brassica rapa subsp. pekinensis GN=Bra014744 PE=3 SV=1
Q4FAA7|Q4FAA7_BRANA	208.5	78	20	0	Deamidation (NQ); Amidation; Carbamylation; Dehydration; Formylation; 15 more	17646	Glyceraldehyde-3-phosphate dehydrogenase (Fragment) OS=Brassica napus PE=2 SV=1
A0A0D3DMN8|A0A0D3DMN8_BRAOL	208.29	27	28	2	Deamidation (NQ); Acetylation (N-term); Carbamylation; Pyro-glu from E; Pyro-glu from Q; 2 more	80202	Uncharacterized protein (Fragment) OS=Brassica oleracea var. oleracea PE=3 SV=1
A0A0D3DP78|A0A0D3DP78_BRAOL	208.19	30	18	0	Oxidation (M); Deamidation (NQ); Acetylation (N-term); Carbamylation; Dehydration; 8 more	62562	Uncharacterized protein (Fragment) OS=Brassica oleracea var. oleracea PE=3 SV=1
A0A078H0E3|A0A078H0E3_BRANA	208.19	29	18	0	Oxidation (M); Deamidation (NQ); Acetylation (N-term); Carbamylation; Dehydration; 8 more	64115	BnaC08g15160D protein OS=Brassica napus GN=BnaC08g15160D PE=3 SV=1
Q6YSN4|Q6YSN4_BRANA	207.77	38	19	3	Oxidation (M); Deamidation (NQ); Acetylation (N-term); Carbamylation; Pyro-glu from Q; 2 more	55131	ATP synthase subunit alpha OS=Brassica napus GN=atp1 PE=3 SV=1
B1Q3A8|B1Q3A8_BRACM	207.58	28	21	1	Carbamidomethylation; Deamidation (NQ); Acetylation (N-term); Carbamylation; N-Succinimidyl-2-morpholine acetate; 8 more	47403	Cysteine protease (Fragment) OS=Brassica rapa var. perviridis GN=BrCP3 PE=3 SV=1
M4FI20|M4FI20_BRARP	207.58	26	21	1	Carbamidomethylation; Deamidation (NQ); Acetylation (N-term); Carbamylation; N-Succinimidyl-2-morpholine acetate; 8 more	50511	Uncharacterized protein OS=Brassica rapa subsp. pekinensis GN=Bra040749 PE=3 SV=1
A0A078EXH0|A0A078EXH0_BRANA	207.58	26	21	1	Carbamidomethylation; Deamidation (NQ); Acetylation (N-term); Carbamylation; N-Succinimidyl-2-morpholine acetate; 8 more	50485	BnaA10g05390D protein OS=Brassica napus GN=BnaA10g05390D PE=3 SV=1
A0A078CWL9|A0A078CWL9_BRANA	207.54	34	21	0	Deamidation (NQ); Carbamylation; Hydroxylation; Carbamidomethylation (DHKE X@N-term)	72739	BnaC03g03860D protein OS=Brassica napus GN=BnaC03g03860D PE=3 SV=1
A0A078J2V6|A0A078J2V6_BRANA	207.54	34	21	0	Deamidation (NQ); Carbamylation; Hydroxylation; Carbamidomethylation (DHKE X@N-term)	72705	BnaA03g55950D protein OS=Brassica napus GN=BnaA03g55950D PE=3 SV=1
A0A0D3BJQ8|A0A0D3BJQ8_BRAOL	207.35	36	20	1	Oxidation (M); Deamidation (NQ); Carbamylation; Hydroxylation; Carbamidomethylation (DHKE X@N-term)	72959	Uncharacterized protein OS=Brassica oleracea var. oleracea PE=3 SV=1
A0A078IIB3|A0A078IIB3_BRANA	207.35	36	20	1	Oxidation (M); Deamidation (NQ); Carbamylation; Hydroxylation; Carbamidomethylation (DHKE X@N-term)	72959	BnaC03g61170D protein OS=Brassica napus GN=BnaC03g61170D PE=3 SV=1
A0A0D3BWL2|A0A0D3BWL2_BRAOL	207.27	32	22	0	Carbamidomethylation; Deamidation (NQ); Acetylation (N-term); Carbamylation; Carbamidomethylation (DHKE X@N-term); 3 more	79257	Uncharacterized protein OS=Brassica oleracea var. oleracea PE=4 SV=1
A0A078DMW2|A0A078DMW2_BRANA	207.06	36	20	0	Oxidation (M); Deamidation (NQ); Carbamylation; Hydroxylation; Carbamidomethylation (DHKE X@N-term)	72661	BnaA08g15870D protein OS=Brassica napus GN=BnaA08g15870D PE=3 SV=1
M4DDA5|M4DDA5_BRARP	206.83	32	22	1	Carbamidomethylation; Deamidation (NQ); Acetylation (N-term); Carbamylation; Carbamidomethylation (DHKE X@N-term); 3 more	79270	Uncharacterized protein OS=Brassica rapa subsp. pekinensis GN=Bra014473 PE=4 SV=1
A0A078DKB8|A0A078DKB8_BRANA	206.83	32	22	1	Carbamidomethylation; Deamidation (NQ); Acetylation (N-term); Carbamylation; Carbamidomethylation (DHKE X@N-term); 3 more	79329	BnaA04g01120D protein OS=Brassica napus GN=BnaA04g01120D PE=4 SV=1
A0A078EPR7|A0A078EPR7_BRANA	206.52	24	16	7	Deamidation (NQ); Carbamylation; Carbamidomethylation (DHKE X@N-term); Mutation	76080	Eukaryotic translation initiation factor 3 subunit I OS=Brassica napus GN=BnaC02g36850D PE=3 SV=1
A0A078C2Z8|A0A078C2Z8_BRANA	206.52	34	18	1	Oxidation (M); Carbamylation; 4-hydroxynonenal (HNE); Methyl ester; Carbamidomethylation (DHKE X@N-term); 2 more	56107	BnaC04g16310D protein OS=Brassica napus GN=BnaC04g16310D PE=3 SV=1
sp|Q94FA4|METK5_BRAJU	206.12	45	25	0	Carbamidomethylation; Deamidation (NQ); Carbamylation; Carbamidomethylation (DHKE X@N-term); Mutation	43184	S-adenosylmethionine synthase 5 OS=Brassica juncea GN=MSAMS5 PE=2 SV=1
sp|Q5DNB1|METK_BRARP	206.12	45	25	0	Carbamidomethylation; Deamidation (NQ); Carbamylation; Carbamidomethylation (DHKE X@N-term); Mutation	43184	S-adenosylmethionine synthase OS=Brassica rapa subsp. pekinensis GN=SAMS PE=2 SV=1
A0A0D3DZW9|A0A0D3DZW9_BRAOL	206.12	45	25	0	Carbamidomethylation; Deamidation (NQ); Carbamylation; Carbamidomethylation (DHKE X@N-term); Mutation	43184	S-adenosylmethionine synthase OS=Brassica oleracea var. oleracea GN=SAM-2 PE=3 SV=1
A0A0D3CN32|A0A0D3CN32_BRAOL	206.01	44	20	0	Deamidation (NQ); Acetylation (Protein N-term); Acetylation (N-term); Carbamylation; Carbamidomethylation (DHKE X@N-term); Mutation	51704	Uncharacterized protein OS=Brassica oleracea var. oleracea PE=4 SV=1
M4D1Z8|M4D1Z8_BRARP	205.94	26	26	0	Deamidation (NQ); Acetylation (N-term); Carbamylation; Pyro-glu from E; Pyro-glu from Q; 2 more	76422	Uncharacterized protein OS=Brassica rapa subsp. pekinensis GN=Bra010498 PE=3 SV=1
sp|Q39291|VATA_BRANA	205.85	46	22	0	Carbamidomethylation; Oxidation (M); Deamidation (NQ); Carbamylation; Carbamidomethylation (DHKE X@N-term); 2 more	68731	V-type proton ATPase catalytic subunit A OS=Brassica napus PE=2 SV=1
M4E8W9|M4E8W9_BRARP	205.64	28	24	6	Oxidation (M); Carbamylation; Carbamidomethylation (DHKE X@N-term)	115298	Alpha-mannosidase OS=Brassica rapa subsp. pekinensis GN=Bra025225 PE=3 SV=1
A0A078FL57|A0A078FL57_BRANA	205.64	28	24	6	Oxidation (M); Carbamylation; Carbamidomethylation (DHKE X@N-term)	115298	Alpha-mannosidase OS=Brassica napus GN=BnaA06g32690D PE=3 SV=1
M4C9N5|M4C9N5_BRARP	205.44	45	25	0	Carbamidomethylation; Deamidation (NQ); Carbamylation; Carbamidomethylation (DHKE X@N-term); Mutation	43198	S-adenosylmethionine synthase OS=Brassica rapa subsp. pekinensis GN=Bra000914 PE=3 SV=1
M4F320|M4F320_BRARP	205.37	33	20	0	Oxidation (M); Deamidation (NQ); Acetylation (N-term); Carbamylation; Methyl ester; 4 more	64918	Uncharacterized protein OS=Brassica rapa subsp. pekinensis GN=Bra035470 PE=3 SV=1
A0A078JLR3|A0A078JLR3_BRANA	205.35	57	13	0	Deamidation (NQ); Acetylation (N-term); Carbamylation; Methyl ester; Carbamidomethylation (DHKE X@N-term); 2 more	29343	BnaCnng52100D protein OS=Brassica napus GN=BnaCnng52100D PE=4 SV=1
A0A078FAL2|A0A078FAL2_BRANA	205.32	40	12	0	Deamidation (NQ); Amidation; Carbamylation; Formylation; Oxidation (HW); 6 more	35171	Peroxidase OS=Brassica napus GN=BnaC08g44140D PE=3 SV=1
A0A078J607|A0A078J607_BRANA	205.32	40	12	0	Deamidation (NQ); Amidation; Carbamylation; Formylation; Oxidation (HW); 6 more	35111	Peroxidase OS=Brassica napus GN=BnaAnng16310D PE=3 SV=1
M4CVY8|M4CVY8_BRARP	204.78	48	22	0	Carbamidomethylation; Oxidation (M); Deamidation (NQ); Carbamylation; Carbamidomethylation (DHKE X@N-term); 2 more	64516	Uncharacterized protein OS=Brassica rapa subsp. pekinensis GN=Bra008385 PE=3 SV=1
P93065|P93065_BRANA	204.41	28	28	0	Deamidation (NQ); Carbamylation; Formylation; Carbamidomethylation (DHKE X@N-term); HexNAcylation (ST); 4 more	104331	Myrosinase binding protein OS=Brassica napus PE=2 SV=1
A0A0D3CQ47|A0A0D3CQ47_BRAOL	204.41	28	28	0	Deamidation (NQ); Carbamylation; Formylation; Carbamidomethylation (DHKE X@N-term); HexNAcylation (ST); 4 more	105543	Uncharacterized protein OS=Brassica oleracea var. oleracea PE=4 SV=1
A0A078GJI0|A0A078GJI0_BRANA	204.34	41	15	0	Carbamidomethylation; Deamidation (NQ); Carbamylation; Methyl ester; Ubiquitin; 5 more	43886	Glyceraldehyde-3-phosphate dehydrogenase OS=Brassica napus GN=BnaC01g30110D PE=3 SV=1
A0A078GA61|A0A078GA61_BRANA	204.34	41	15	0	Carbamidomethylation; Deamidation (NQ); Carbamylation; Methyl ester; Ubiquitin; 5 more	44377	Glyceraldehyde-3-phosphate dehydrogenase OS=Brassica napus GN=BnaC02g25850D PE=3 SV=1
A0A078I219|A0A078I219_BRANA	204.01	28	19	1	Deamidation (NQ); Acetylation (Protein N-term); Acetylation (N-term); Carbamylation; Carbamidomethylation (DHKE X@N-term)	79239	BnaA05g32480D protein OS=Brassica napus GN=BnaA05g32480D PE=4 SV=1
A0A0D3DNR9|A0A0D3DNR9_BRAOL	203.88	50	28	2	Carbamidomethylation; Deamidation (NQ); Carbamylation; 4-hydroxynonenal (HNE); Carbamidomethylation (DHKE X@N-term); Mutation	60623	Uncharacterized protein OS=Brassica oleracea var. oleracea PE=4 SV=1
M4EPS8|M4EPS8_BRARP	203.88	50	28	2	Carbamidomethylation; Deamidation (NQ); Carbamylation; 4-hydroxynonenal (HNE); Carbamidomethylation (DHKE X@N-term); Mutation	60609	Uncharacterized protein OS=Brassica rapa subsp. pekinensis GN=Bra030799 PE=4 SV=1
A0A078G6S3|A0A078G6S3_BRANA	203.88	50	28	2	Carbamidomethylation; Deamidation (NQ); Carbamylation; 4-hydroxynonenal (HNE); Carbamidomethylation (DHKE X@N-term); Mutation	60635	BnaC08g13860D protein OS=Brassica napus GN=BnaC08g13860D PE=4 SV=1
A0A0D3CWX7|A0A0D3CWX7_BRAOL	203.74	37	19	0	Oxidation (M); Deamidation (NQ); Acetylation (N-term); Carbamylation; Formylation; 5 more	39470	Uncharacterized protein OS=Brassica oleracea var. oleracea PE=4 SV=1
E5KXU5|E5KXU5_BRACM	203.69	51	14	2	Carbamidomethylation; Deamidation (NQ); Carbamylation; Ubiquitin; Carbamidomethylation (DHKE X@N-term); 2 more	19026	Copper/zinc superoxide dismutase (Fragment) OS=Brassica campestris GN=CSD PE=2 SV=1
M4F001|M4F001_BRARP	203.69	46	14	2	Carbamidomethylation; Deamidation (NQ); Carbamylation; Ubiquitin; Carbamidomethylation (DHKE X@N-term); 2 more	21368	Superoxide dismutase [Cu-Zn] OS=Brassica rapa subsp. pekinensis GN=Bra034394 PE=3 SV=1
W8R8Y9|W8R8Y9_BRANA	203.55	23	24	0	Deamidation (NQ); Carbamylation; Pyro-glu from E; Pyro-glu from Q; Carbamidomethylation (DHKE X@N-term); Mutation	75843	Heat shock protein 70-1 OS=Brassica napus GN=HSP70-1 PE=3 SV=1
A0A0D3CVT1|A0A0D3CVT1_BRAOL	203.53	37	14	0	Carbamidomethylation; Deamidation (NQ); Acetylation (N-term); Carbamylation; Ubiquitin; 4 more	44434	Glyceraldehyde-3-phosphate dehydrogenase OS=Brassica oleracea var. oleracea PE=3 SV=1
M4DHN0|M4DHN0_BRARP	203.53	58	20	7	Carbamidomethylation; Oxidation (M); Deamidation (NQ); Acetylation (N-term); Carbamylation; 7 more	22350	Uncharacterized protein OS=Brassica rapa subsp. pekinensis GN=Bra016007 PE=4 SV=1
A0A078E3E6|A0A078E3E6_BRANA	203.53	58	20	7	Carbamidomethylation; Oxidation (M); Deamidation (NQ); Acetylation (N-term); Carbamylation; 7 more	22350	BnaA07g30710D protein OS=Brassica napus GN=BnaA07g30710D PE=4 SV=1
A0A0D3BB01|A0A0D3BB01_BRAOL	203.38	41	19	0	Acetylation (K); Carbamylation; Methyl ester; Ubiquitin; Carbamidomethylation (DHKE X@N-term); 3 more	50255	Phosphoglycerate kinase OS=Brassica oleracea var. oleracea GN=PGK1 PE=3 SV=1
A0A078EMW0|A0A078EMW0_BRANA	203.38	41	19	0	Acetylation (K); Carbamylation; Methyl ester; Ubiquitin; Carbamidomethylation (DHKE X@N-term); 3 more	50255	Phosphoglycerate kinase OS=Brassica napus GN=BnaC03g37820D PE=3 SV=1
A0A078FGS0|A0A078FGS0_BRANA	203.35	40	19	1	Deamidation (NQ); Amidation; Carbamylation; Carbamidomethylation (DHKE X@N-term); Tyrosine oxidation to 2-aminotyrosine; Mutation	47037	BnaA03g00990D protein OS=Brassica napus GN=BnaA03g00990D PE=4 SV=1
A0A078JL17|A0A078JL17_BRANA	203.23	53	15	0	Carbamidomethylation; Oxidation (M); Deamidation (NQ); Carbamylation; Dehydration; 7 more	34723	Peroxidase OS=Brassica napus GN=BnaCnng51060D PE=3 SV=1
A0A0D3DF35|A0A0D3DF35_BRAOL	203.15	44	14	1	Carbamidomethylation; Deamidation (NQ); Acetylation (N-term); Carbamylation; Dehydration; Carbamidomethylation (DHKE X@N-term)	40960	Uncharacterized protein OS=Brassica oleracea var. oleracea PE=4 SV=1
A0A078EH34|A0A078EH34_BRANA	203.07	53	16	1	Carbamidomethylation; Deamidation (NQ); Acetylation (N-term); Carbamylation; Dehydration; 3 more	40788	BnaA03g44280D protein OS=Brassica napus GN=BnaA03g44280D PE=4 SV=1
A0A078EBJ7|A0A078EBJ7_BRANA	202.52	34	16	0	Carbamidomethylation; Oxidation (M); Deamidation (NQ); Carbamylation; Methyl ester; 3 more	41742	BnaC05g38540D protein OS=Brassica napus GN=BnaC05g38540D PE=4 SV=1
A0A0D3CK13|A0A0D3CK13_BRAOL	202.52	31	16	0	Carbamidomethylation; Oxidation (M); Deamidation (NQ); Carbamylation; Methyl ester; 3 more	46510	Uncharacterized protein (Fragment) OS=Brassica oleracea var. oleracea PE=4 SV=1
A0A0D3CKS7|A0A0D3CKS7_BRAOL	202.47	30	23	4	Deamidation (NQ); Acetylation (K); Carbamylation; Methyl ester; Ubiquitin; 4 more	88054	Phosphoglycerate kinase OS=Brassica oleracea var. oleracea PE=3 SV=1
A0A078FJL2|A0A078FJL2_BRANA	202.34	27	22	0	Carbamidomethylation; Deamidation (NQ); Carbamylation; Hydroxylation; Carbamidomethylation (DHKE X@N-term); Mutation	74469	BnaC06g13860D protein OS=Brassica napus GN=BnaC06g13860D PE=3 SV=1
A0A078IYK9|A0A078IYK9_BRANA	202.15	52	21	2	Carbamidomethylation; Oxidation (M); Deamidation (NQ); Acetylation (N-term); Carbamylation; 8 more	37555	Peroxidase OS=Brassica napus GN=BnaC04g56600D PE=3 SV=1
A0A078G186|A0A078G186_BRANA	202.15	50	21	2	Carbamidomethylation; Oxidation (M); Deamidation (NQ); Acetylation (N-term); Carbamylation; 8 more	38919	Peroxidase OS=Brassica napus GN=BnaA04g21990D PE=3 SV=1
A0A0D3B0D5|A0A0D3B0D5_BRAOL	202.09	31	19	1	Deamidation (NQ); Carbamylation; Hydroxylation; Carbamidomethylation (DHKE X@N-term)	72780	Uncharacterized protein OS=Brassica oleracea var. oleracea PE=3 SV=1
A0A078CUN9|A0A078CUN9_BRANA	202.07	39	18	2	Deamidation (NQ); Amidation; Carbamylation; Carbamidomethylation (DHKE X@N-term); Mutation	47123	BnaC03g01350D protein OS=Brassica napus GN=BnaC03g01350D PE=4 SV=1
A0A0D3AZL4|A0A0D3AZL4_BRAOL	202.07	39	18	2	Deamidation (NQ); Amidation; Carbamylation; Carbamidomethylation (DHKE X@N-term); Mutation	47137	Uncharacterized protein OS=Brassica oleracea var. oleracea GN=ATMDAR2 PE=4 SV=1
A0A0D3DYX4|A0A0D3DYX4_BRAOL	201.63	42	13	1	Deamidation (NQ); Amidation; Carbamylation; Oxidation (HW); Ubiquitin; 4 more	35171	Peroxidase OS=Brassica oleracea var. oleracea PE=3 SV=1
A0A078H216|A0A078H216_BRANA	201.42	31	20	0	Oxidation (M); Deamidation (NQ); Acetylation (N-term); Amidation; Carbamylation; 2 more	73262	BnaC09g13230D protein OS=Brassica napus GN=BnaC09g13230D PE=3 SV=1
M4DYB2|M4DYB2_BRARP	201.38	33	16	2	Oxidation (M); Deamidation (NQ); Amidation; Carbamylation; Carbamidomethylation (DHKE X@N-term); Phosphorylation to amine thiol	65899	Uncharacterized protein OS=Brassica rapa subsp. pekinensis GN=Bra021508 PE=3 SV=1
A0A078IQP6|A0A078IQP6_BRANA	201.38	33	16	2	Oxidation (M); Deamidation (NQ); Amidation; Carbamylation; Carbamidomethylation (DHKE X@N-term); Phosphorylation to amine thiol	66450	BnaA01g37220D protein OS=Brassica napus GN=BnaA01g37220D PE=3 SV=1
A0A078I0P1|A0A078I0P1_BRANA	201.32	41	19	0	Acetylation (K); Carbamylation; Methyl ester; Ubiquitin; Carbamidomethylation (DHKE X@N-term); 3 more	50183	Phosphoglycerate kinase OS=Brassica napus GN=BnaA01g30320D PE=3 SV=1
A0A078I1V1|A0A078I1V1_BRANA	200.81	53	15	2	Carbamidomethylation; Oxidation (M); Deamidation (NQ); Carbamylation; Dehydration; 7 more	34695	Peroxidase OS=Brassica napus GN=BnaA06g23270D PE=3 SV=1
M4E665|M4E665_BRARP	200.81	53	15	2	Carbamidomethylation; Oxidation (M); Deamidation (NQ); Carbamylation; Dehydration; 7 more	34695	Peroxidase OS=Brassica rapa subsp. pekinensis GN=Bra024269 PE=3 SV=1
A0A0D3AQ01|A0A0D3AQ01_BRAOL	200.56	46	28	1	Carbamylation; Methyl ester; Carbamidomethylation (DHKE X@N-term); Deamidation (R); 2 3-dihydro-2 2-dimethyl-7-benzofuranol N-methyl carbamate; Mutation	64112	Uncharacterized protein OS=Brassica oleracea var. oleracea PE=4 SV=1
A0A0D3DUP5|A0A0D3DUP5_BRAOL	200.39	31	23	4	Carbamidomethylation; Deamidation (NQ); Carbamylation; Carbamidomethylation (DHKE X@N-term); Phosphorylation to amine thiol; 2 more	79627	Uncharacterized protein OS=Brassica oleracea var. oleracea PE=4 SV=1
A0A078C4M4|A0A078C4M4_BRANA	200.39	31	23	4	Carbamidomethylation; Deamidation (NQ); Carbamylation; Carbamidomethylation (DHKE X@N-term); Phosphorylation to amine thiol; 2 more	79625	BnaC08g30890D protein OS=Brassica napus GN=BnaC08g30890D PE=4 SV=1
A0A0D3B4B4|A0A0D3B4B4_BRAOL	200.38	33	22	2	Carbamidomethylation; Deamidation (NQ); Carbamylation; Hydroxylation; Carbamidomethylation (DHKE X@N-term); 2 more	73605	Uncharacterized protein OS=Brassica oleracea var. oleracea PE=3 SV=1
A0A078G479|A0A078G479_BRANA	200.33	57	29	0	Carbamidomethylation; Deamidation (NQ); Acetylation (N-term); Carbamylation; Ubiquitin; 4 more	51175	BnaA01g28080D protein OS=Brassica napus GN=BnaA01g28080D PE=4 SV=1
M4FF84|M4FF84_BRARP	200.16	63	19	1	Carbamidomethylation; Oxidation (M); Deamidation (NQ); Acetylation (Protein N-term); Acetylation (N-term); 5 more	39202	Glutamine synthetase OS=Brassica rapa subsp. pekinensis GN=Bra039756 PE=3 SV=1
Q42625|Q42625_BRANA	200.16	63	19	1	Carbamidomethylation; Oxidation (M); Deamidation (NQ); Acetylation (Protein N-term); Acetylation (N-term); 5 more	39244	Glutamine synthetase OS=Brassica napus GN=gln PE=2 SV=1
Q3L0U0|Q3L0U0_BRARP	200.16	63	19	1	Carbamidomethylation; Oxidation (M); Deamidation (NQ); Acetylation (Protein N-term); Acetylation (N-term); 5 more	39244	Glutamine synthetase OS=Brassica rapa subsp. pekinensis PE=2 SV=1
A0A0D3AG56|A0A0D3AG56_BRAOL	200.09	46	16	0	Deamidation (NQ); Acetylation (N-term); Carbamylation; Carbamidomethylation (DHKE X@N-term); Mutation	29283	Uncharacterized protein OS=Brassica oleracea var. oleracea PE=4 SV=1
A0A078F4B4|A0A078F4B4_BRANA	199.92	49	30	1	Oxidation (M); Deamidation (NQ); Acetylation (N-term); Carbamylation; Formylation; 10 more	48913	BnaC03g36110D protein OS=Brassica napus GN=BnaC03g36110D PE=3 SV=1
M4EA56|M4EA56_BRARP	199.78	48	17	1	Carbamylation; Phosphorylation (STY); Carbamidomethylation (DHKE X@N-term); Carboxyl modification with ethanolamine; Mutation	40967	Uncharacterized protein OS=Brassica rapa subsp. pekinensis GN=Bra025663 PE=4 SV=1
A0A0D3E4R4|A0A0D3E4R4_BRAOL	199.78	31	20	1	Oxidation (M); Deamidation (NQ); Acetylation (N-term); Amidation; Carbamylation; 3 more	72878	Uncharacterized protein OS=Brassica oleracea var. oleracea PE=3 SV=1
A0A0D3A9Z7|A0A0D3A9Z7_BRAOL	199.47	27	18	0	Oxidation (M); Acetylation (N-term); Carbamylation; Methyl ester; Carbamidomethylation (DHKE X@N-term); 3 more	66272	Uncharacterized protein OS=Brassica oleracea var. oleracea PE=3 SV=1
A0A0D3CTH4|A0A0D3CTH4_BRAOL	199.41	54	21	0	Deamidation (NQ); Carbamylation; Carbamidomethylation (DHKE X@N-term); Mutation	46550	Uncharacterized protein OS=Brassica oleracea var. oleracea PE=4 SV=1
M4DIK3|M4DIK3_BRARP	199.13	30	18	6	Carbamylation; Carbamidomethylation (DHKE X@N-term); Propionamide (K X@N-term); Mutation	58590	Uncharacterized protein OS=Brassica rapa subsp. pekinensis GN=Bra016330 PE=3 SV=1
A0A078DTA8|A0A078DTA8_BRANA	199.13	30	18	6	Carbamylation; Carbamidomethylation (DHKE X@N-term); Propionamide (K X@N-term); Mutation	58674	BnaC08g06430D protein OS=Brassica napus GN=BnaC08g06430D PE=3 SV=1
A0A0D3DR38|A0A0D3DR38_BRAOL	199.13	30	18	6	Carbamylation; Carbamidomethylation (DHKE X@N-term); Propionamide (K X@N-term); Mutation	58629	Uncharacterized protein OS=Brassica oleracea var. oleracea PE=3 SV=1
A0A078J693|A0A078J693_BRANA	198.7	49	20	7	Oxidation (M); Acetylation (N-term); Carbamylation; Carboxylation (E); 4-hydroxynonenal (HNE); 2 more	41905	BnaC03g73810D protein OS=Brassica napus GN=BnaC03g73810D PE=3 SV=1
A0A078CYQ8|A0A078CYQ8_BRANA	198.7	49	20	7	Oxidation (M); Acetylation (N-term); Carbamylation; Carboxylation (E); 4-hydroxynonenal (HNE); 2 more	41863	BnaA03g34950D protein OS=Brassica napus GN=BnaA03g34950D PE=3 SV=1
A0A0D3BC17|A0A0D3BC17_BRAOL	198.7	49	20	7	Oxidation (M); Acetylation (N-term); Carbamylation; Carboxylation (E); 4-hydroxynonenal (HNE); 2 more	41891	Uncharacterized protein OS=Brassica oleracea var. oleracea PE=3 SV=1
A0A0D3CIQ7|A0A0D3CIQ7_BRAOL	198.7	49	20	7	Oxidation (M); Acetylation (N-term); Carbamylation; Carboxylation (E); 4-hydroxynonenal (HNE); 2 more	41877	Uncharacterized protein OS=Brassica oleracea var. oleracea PE=3 SV=1
D8L1W0|D8L1W0_BRANA	198.7	49	20	7	Oxidation (M); Acetylation (N-term); Carbamylation; Carboxylation (E); 4-hydroxynonenal (HNE); 2 more	41877	Actin2.2 OS=Brassica napus GN=BnaA01g26500D PE=2 SV=1
A0A0D3A0W9|A0A0D3A0W9_BRAOL	198.62	90	20	1	Carbamidomethylation; Carbamylation; Carboxymethyl; Dimethylation; Formylation; 4 more	15985	Uncharacterized protein OS=Brassica oleracea var. oleracea PE=4 SV=1
sp|Q05966|GRP10_BRANA	198.59	91	20	0	Carbamidomethylation; Carbamylation; Carboxymethyl; Dimethylation; Formylation; 4 more	16304	Glycine-rich RNA-binding protein 10 OS=Brassica napus GN=GRP10 PE=2 SV=1
A0A078GT29|A0A078GT29_BRANA	198.44	83	24	5	Deamidation (NQ); Acetylation (K); Acetylation (Protein N-term); Acetylation (N-term); Amidation; 18 more	12130	BnaC01g35290D protein OS=Brassica napus GN=BnaC01g35290D PE=4 SV=1
A0A078JRR1|A0A078JRR1_BRANA	198.42	55	18	1	Deamidation (NQ); Acetylation (N-term); Carbamylation; Carbamidomethylation (DHKE X@N-term); Aminoethylcysteine; Mutation	29204	BnaA05g37480D protein OS=Brassica napus GN=BnaA05g37480D PE=4 SV=1
A0A0D3BLF4|A0A0D3BLF4_BRAOL	198.29	34	17	1	Carbamidomethylation; Deamidation (NQ); Carbamylation; Carbamidomethylation (DHKE X@N-term); Tri nitro benzene	63252	D-3-phosphoglycerate dehydrogenase OS=Brassica oleracea var. oleracea PE=3 SV=1
A0A0D3DK23|A0A0D3DK23_BRAOL	198.25	62	15	0	Carbamidomethylation; Deamidation (NQ); Carbamylation; Dehydration; Carbamidomethylation (DHKE X@N-term); 2 more	29963	Uncharacterized protein OS=Brassica oleracea var. oleracea PE=4 SV=1
A0A078IBV0|A0A078IBV0_BRANA	198.25	62	15	0	Carbamidomethylation; Deamidation (NQ); Carbamylation; Dehydration; Carbamidomethylation (DHKE X@N-term); 2 more	29963	BnaC08g04620D protein OS=Brassica napus GN=BnaC08g04620D PE=4 SV=1
A0A078C8D7|A0A078C8D7_BRANA	198.24	38	17	15	Carbamidomethylation; Deamidation (NQ); Carbamylation; Carbamidomethylation (DHKE X@N-term); Deamidation (R); 2 more	51622	BnaC06g34880D protein OS=Brassica napus GN=BnaC06g34880D PE=3 SV=1
A0A078HDW3|A0A078HDW3_BRANA	198.22	43	24	16	Deamidation (NQ); Acetylation (N-term); Carbamylation; Hydroxylation; Ubiquitin; 2 more	61011	BnaA05g29640D protein OS=Brassica napus GN=BnaA05g29640D PE=4 SV=1
M4ELN2|M4ELN2_BRARP	198.22	43	24	16	Deamidation (NQ); Acetylation (N-term); Carbamylation; Hydroxylation; Ubiquitin; 2 more	61058	Uncharacterized protein OS=Brassica rapa subsp. pekinensis GN=Bra029700 PE=4 SV=1
A0A078J557|A0A078J557_BRANA	198.19	36	20	6	Carbamidomethylation; Oxidation (M); Deamidation (NQ); Carbamylation; Formylation; 9 more	49063	BnaA07g38400D protein OS=Brassica napus GN=BnaA07g38400D PE=4 SV=1
M4CR23|M4CR23_BRARP	198.18	56	17	0	Oxidation (M); Deamidation (NQ); Acetylation (N-term); Carbamylation; Carbamidomethylation (DHKE X@N-term); 2 more	29352	Uncharacterized protein OS=Brassica rapa subsp. pekinensis GN=Bra006664 PE=4 SV=1
A0A078FG04|A0A078FG04_BRANA	198.06	53	21	1	Deamidation (NQ); Carbamylation; Carbamidomethylation (DHKE X@N-term); Mutation	46539	BnaC06g14170D protein OS=Brassica napus GN=BnaC06g14170D PE=4 SV=1
Q75UU6|Q75UU6_BRAOL	198.06	53	21	1	Deamidation (NQ); Carbamylation; Carbamidomethylation (DHKE X@N-term); Mutation	46539	Monodehydroascorbate reductase OS=Brassica oleracea GN=BO-MDAR 2 PE=2 SV=1
A0A0D3BJE9|A0A0D3BJE9_BRAOL	197.96	61	13	2	Carbamidomethylation; Deamidation (NQ); Amidation; Carbamylation; Formylation; 2 more	16219	Uncharacterized protein OS=Brassica oleracea var. oleracea GN=CCR1 PE=4 SV=1
M4F4A9|M4F4A9_BRARP	197.72	30	18	0	Oxidation (M); Deamidation (NQ); Carbamylation; Methyl ester; Oxidation (HW); 3 more	62821	Uncharacterized protein OS=Brassica rapa subsp. pekinensis GN=Bra035909 PE=3 SV=1
A0A078E5L8|A0A078E5L8_BRANA	197.64	27	16	1	Deamidation (NQ); Acetylation (N-term); Carbamylation; Hydroxylation; Carbamidomethylation (DHKE X@N-term); Mutation	90639	BnaC07g17320D protein OS=Brassica napus GN=BnaC07g17320D PE=4 SV=1
A0A078FJ41|A0A078FJ41_BRANA	197.62	76	13	1	Carbamidomethylation; Deamidation (NQ); Amidation; Carbamylation; Formylation; 2 more	15822	BnaC03g60490D protein OS=Brassica napus GN=BnaC03g60490D PE=4 SV=1
A0A078CQ51|A0A078CQ51_BRANA	197.58	41	14	0	Acetylation (K); Carbamylation; Methyl ester; Ubiquitin; Carbamidomethylation (DHKE X@N-term); 3 more	36965	Phosphoglycerate kinase OS=Brassica napus GN=BnaC06g19770D PE=3 SV=1
M4CUW7|M4CUW7_BRARP	197.51	42	26	0	Carbamylation; Methyl ester; Carbamidomethylation (DHKE X@N-term); Deamidation (R); 2 3-dihydro-2 2-dimethyl-7-benzofuranol N-methyl carbamate; Mutation	62732	Uncharacterized protein OS=Brassica rapa subsp. pekinensis GN=Bra008012 PE=4 SV=1
Q9ZSD7|Q9ZSD7_BRANA	197.32	46	19	1	Oxidation (M); Deamidation (NQ); Carbamylation; Carbamidomethylation (DHKE X@N-term); Deamidation (R); Mutation	41687	Actin OS=Brassica napus PE=2 SV=1
M4EIK0|M4EIK0_BRARP	197.32	46	19	1	Oxidation (M); Deamidation (NQ); Carbamylation; Carbamidomethylation (DHKE X@N-term); Deamidation (R); Mutation	41623	Uncharacterized protein OS=Brassica rapa subsp. pekinensis GN=Bra028615 PE=3 SV=1
A0A0B5JHX6|A0A0B5JHX6_BRANA	197.32	46	19	1	Oxidation (M); Deamidation (NQ); Carbamylation; Carbamidomethylation (DHKE X@N-term); Deamidation (R); Mutation	41706	Actin OS=Brassica napus PE=2 SV=1
A0A0D3AIC2|A0A0D3AIC2_BRAOL	197.32	46	19	1	Oxidation (M); Deamidation (NQ); Carbamylation; Carbamidomethylation (DHKE X@N-term); Deamidation (R); Mutation	41692	Uncharacterized protein OS=Brassica oleracea var. oleracea PE=3 SV=1
A0A0B5J8B2|A0A0B5J8B2_ORYVI	197.32	46	19	1	Oxidation (M); Deamidation (NQ); Carbamylation; Carbamidomethylation (DHKE X@N-term); Deamidation (R); Mutation	41706	Actin OS=Orychophragmus violaceus PE=2 SV=1
A0A0D3CYA3|A0A0D3CYA3_BRAOL	197.12	49	20	1	Carbamidomethylation; Deamidation (NQ); Carbamylation; Carbamidomethylation (DHKE X@N-term)	45993	Isocitrate dehydrogenase [NADP] OS=Brassica oleracea var. oleracea PE=3 SV=1
M4CIV0|M4CIV0_BRARP	197.12	49	20	1	Carbamidomethylation; Deamidation (NQ); Carbamylation; Carbamidomethylation (DHKE X@N-term)	45993	Isocitrate dehydrogenase [NADP] OS=Brassica rapa subsp. pekinensis GN=Bra004134 PE=3 SV=1
A0A078F345|A0A078F345_BRANA	197.12	49	20	1	Carbamidomethylation; Deamidation (NQ); Carbamylation; Carbamidomethylation (DHKE X@N-term)	45993	Isocitrate dehydrogenase [NADP] OS=Brassica napus GN=BnaA07g25510D PE=3 SV=1
A0A078D820|A0A078D820_BRANA	196.96	34	27	1	Carbamidomethylation; Oxidation (M); Acetylation (Protein N-term); Carbamylation; Carbamidomethylation (DHKE X@N-term); 2 more	84518	BnaA02g03770D protein OS=Brassica napus GN=BnaA02g03770D PE=3 SV=1
M4CP89|M4CP89_BRARP	196.79	29	17	0	Deamidation (NQ); Carbamylation; Hydroxylation; Carbamidomethylation (DHKE X@N-term)	72675	Uncharacterized protein OS=Brassica rapa subsp. pekinensis GN=Bra006027 PE=3 SV=1
A0A0D3DB29|A0A0D3DB29_BRAOL	196.76	26	25	7	Oxidation (M); Deamidation (NQ); Carbamylation; Carbamidomethylation (DHKE X@N-term); Mutation	115437	Alpha-mannosidase OS=Brassica oleracea var. oleracea PE=3 SV=1
A0A078D2N7|A0A078D2N7_BRANA	196.76	26	25	7	Oxidation (M); Deamidation (NQ); Carbamylation; Carbamidomethylation (DHKE X@N-term); Mutation	115437	Alpha-mannosidase OS=Brassica napus GN=BnaC07g23810D PE=3 SV=1
A0A078FVF2|A0A078FVF2_BRANA	196.48	62	15	3	Carbamidomethylation; Carbamylation; Carbamidomethylation (DHKE X@N-term); Dethiomethyl; Mutation	29945	BnaA08g03980D protein OS=Brassica napus GN=BnaA08g03980D PE=4 SV=1
A0A078CMG3|A0A078CMG3_BRANA	196.37	32	16	0	Carbamidomethylation; Deamidation (NQ); Carbamylation; Carbamidomethylation (DHKE X@N-term); Tri nitro benzene	63086	D-3-phosphoglycerate dehydrogenase OS=Brassica napus GN=BnaA08g11320D PE=3 SV=1
A0A078GQ71|A0A078GQ71_BRANA	196.31	54	16	0	Oxidation (M); Deamidation (NQ); Acetylation (N-term); Carbamylation; Carbamidomethylation (DHKE X@N-term); 2 more	29351	BnaCnng05760D protein OS=Brassica napus GN=BnaCnng05760D PE=4 SV=1
A0A0D3ANA7|A0A0D3ANA7_BRAOL	196.27	49	20	1	Carbamidomethylation; Deamidation (NQ); Carbamylation; Carbamidomethylation (DHKE X@N-term)	46021	Isocitrate dehydrogenase [NADP] OS=Brassica oleracea var. oleracea PE=3 SV=1
M4FF74|M4FF74_BRARP	196.27	49	20	1	Carbamidomethylation; Deamidation (NQ); Carbamylation; Carbamidomethylation (DHKE X@N-term)	46007	Isocitrate dehydrogenase [NADP] OS=Brassica rapa subsp. pekinensis GN=Bra039746 PE=3 SV=1
A0A078FVI0|A0A078FVI0_BRANA	196.27	49	20	1	Carbamidomethylation; Deamidation (NQ); Carbamylation; Carbamidomethylation (DHKE X@N-term)	46007	Isocitrate dehydrogenase [NADP] OS=Brassica napus GN=BnaA02g12320D PE=3 SV=1
X4Z1A4|X4Z1A4_BRACM	196.21	58	12	2	Carbamidomethylation; Carbamylation; Carboxylation (E); Carbamidomethylation (DHKE X@N-term); Ethanolation (KR); 2 more	26802	Plasma-membrane associated cation-binding protein 1 OS=Brassica campestris PE=2 SV=1
M4D5N7|M4D5N7_BRARP	196.11	28	18	0	Oxidation (M); Deamidation (NQ); Carbamylation; Hydroxylation; Carbamidomethylation (DHKE X@N-term)	73011	Uncharacterized protein OS=Brassica rapa subsp. pekinensis GN=Bra011794 PE=3 SV=1
I3RXT6|I3RXT6_BRAOL	196.11	74	20	0	Carbamidomethylation; Oxidation (M); Carbamylation; Methyl ester; Ubiquitin; 5 more	19721	Glyceraldehyde-3-phosphate dehydrogenase (Fragment) OS=Brassica oleracea PE=3 SV=1
A0A078G2Q1|A0A078G2Q1_BRANA	196.09	40	23	0	Oxidation (M); Amidation; Carbamylation; Carbamidomethylation (DHKE X@N-term); Mutation	49990	BnaA02g09300D protein OS=Brassica napus GN=BnaA02g09300D PE=3 SV=1
Q8W182|Q8W182_BRAOL	195.88	31	21	1	Carbamidomethylation; Oxidation (M); Deamidation (NQ); Acetylation (N-term); Carbamylation; 6 more	48415	Senescence-associated cysteine protease (Fragment) OS=Brassica oleracea GN=CP1 PE=2 SV=1
M4D6X8|M4D6X8_BRARP	195.86	38	15	0	Deamidation (NQ); Carbamylation; Carbamidomethylation (DHKE X@N-term); Mutation	56807	Uncharacterized protein OS=Brassica rapa subsp. pekinensis GN=Bra012238 PE=4 SV=1
A0A078E3U3|A0A078E3U3_BRANA	195.86	38	15	0	Deamidation (NQ); Carbamylation; Carbamidomethylation (DHKE X@N-term); Mutation	56794	BnaA08g21730D protein OS=Brassica napus GN=BnaA08g21730D PE=4 SV=1
K7PQ64|K7PQ64_BRARP	195.86	38	15	0	Deamidation (NQ); Carbamylation; Carbamidomethylation (DHKE X@N-term); Mutation	56794	Catalase 2 OS=Brassica rapa subsp. pekinensis GN=Cat2 PE=2 SV=1
A0A078H701|A0A078H701_BRANA	195.86	38	15	0	Deamidation (NQ); Carbamylation; Carbamidomethylation (DHKE X@N-term); Mutation	56793	BnaC08g19360D protein OS=Brassica napus GN=BnaC08g19360D PE=4 SV=1
Q96350|Q96350_BRANA	195.86	38	15	0	Deamidation (NQ); Carbamylation; Carbamidomethylation (DHKE X@N-term); Mutation	56807	Catalase OS=Brassica napus GN=LSC650 PE=2 SV=2
A0A0D3DQL6|A0A0D3DQL6_BRAOL	195.86	38	15	0	Deamidation (NQ); Carbamylation; Carbamidomethylation (DHKE X@N-term); Mutation	56807	Uncharacterized protein OS=Brassica oleracea var. oleracea PE=4 SV=1
A0A078EKU3|A0A078EKU3_BRANA	195.86	33	15	0	Deamidation (NQ); Carbamylation; Carbamidomethylation (DHKE X@N-term); Mutation	64829	BnaA07g11370D protein OS=Brassica napus GN=BnaA07g11370D PE=4 SV=1
Q8W181|Q8W181_BRAOL	195.84	25	21	4	Carbamidomethylation; Deamidation (NQ); Acetylation (K); Acetylation (N-term); Carbamylation; 16 more	50610	Senescence-associated cysteine protease OS=Brassica oleracea GN=CP2 PE=2 SV=1
A0A078IAM0|A0A078IAM0_BRANA	195.74	28	19	1	Oxidation (M); Deamidation (NQ); Acetylation (N-term); Amidation; Carbamylation; 2 more	73176	BnaA09g12880D protein OS=Brassica napus GN=BnaA09g12880D PE=3 SV=1
A0A078CFK8|A0A078CFK8_BRANA	195.57	41	19	1	Acetylation (K); Carbamylation; Methyl ester; Ubiquitin; Carbamidomethylation (DHKE X@N-term); 3 more	50526	Phosphoglycerate kinase OS=Brassica napus GN=BnaA03g32440D PE=3 SV=1
A0A078HXA1|A0A078HXA1_BRANA	195.56	50	15	5	Deamidation (NQ); Acetylation (N-term); Carbamylation; Oxidation (HW); Pyro-glu from Q; 6 more	21820	BnaA10g08330D protein OS=Brassica napus GN=BnaA10g08330D PE=3 SV=1
M4CFK0|M4CFK0_BRARP	195.56	50	15	5	Deamidation (NQ); Acetylation (N-term); Carbamylation; Oxidation (HW); Pyro-glu from Q; 6 more	21772	Uncharacterized protein OS=Brassica rapa subsp. pekinensis GN=Bra002982 PE=3 SV=1
A0A078JBF0|A0A078JBF0_BRANA	195.56	50	15	5	Deamidation (NQ); Acetylation (N-term); Carbamylation; Oxidation (HW); Pyro-glu from Q; 6 more	21792	BnaCnng38420D protein OS=Brassica napus GN=BnaCnng38420D PE=3 SV=1
A0A0F6T8T6|A0A0F6T8T6_BRANA	195.45	29	14	0	Oxidation (M); Deamidation (NQ); Amidation; Carbamylation; Carbamidomethylation (DHKE X@N-term); Phosphorylation to amine thiol	62977	Cell wall invertase 1-2 (Fragment) OS=Brassica napus GN=CWINV1-2 PE=2 SV=1
A0A078CZB9|A0A078CZB9_BRANA	195.29	39	24	0	Carbamylation; Methyl ester; Carbamidomethylation (DHKE X@N-term); Deamidation (R); 2 3-dihydro-2 2-dimethyl-7-benzofuranol N-methyl carbamate; Mutation	64183	BnaC02g21080D protein OS=Brassica napus GN=BnaC02g21080D PE=4 SV=1
A0A078DKQ9|A0A078DKQ9_BRANA	195.28	51	17	0	Oxidation (M); Deamidation (NQ); Carbamylation; Carbamidomethylation (DHKE X@N-term); Dethiomethyl; Mutation	35718	Malate dehydrogenase OS=Brassica napus GN=BnaA10g02560D PE=3 SV=1
A0A0D3C7I8|A0A0D3C7I8_BRAOL	195.28	51	17	0	Oxidation (M); Deamidation (NQ); Carbamylation; Carbamidomethylation (DHKE X@N-term); Dethiomethyl; Mutation	35718	Malate dehydrogenase OS=Brassica oleracea var. oleracea PE=3 SV=1
M1GDJ6|M1GDJ6_BRAOL	195.28	51	17	0	Oxidation (M); Deamidation (NQ); Carbamylation; Carbamidomethylation (DHKE X@N-term); Dethiomethyl; Mutation	35718	Malate dehydrogenase OS=Brassica oleracea GN=MDH PE=2 SV=1
Q7XZT3|Q7XZT3_BRAJU	195.02	82	21	2	Oxidation (M); Deamidation (NQ); Carbamylation; Dehydration; Formylation; 5 more	24338	Glutathione S-transferase 1 OS=Brassica juncea GN=GSTF1 PE=2 SV=1
B5A7Q7|B5A7Q7_BRAOB	195.01	55	18	0	Oxidation (M); Deamidation (NQ); Acetylation (Protein N-term); Acetylation (N-term); Carbamylation; 4 more	39274	Glutamine synthetase OS=Brassica oleracea var. botrytis GN=GS1_1 PE=3 SV=1
O04852|O04852_BRANA	195.01	55	18	0	Oxidation (M); Deamidation (NQ); Acetylation (Protein N-term); Acetylation (N-term); Carbamylation; 4 more	39274	Glutamine synthetase OS=Brassica napus GN=gln PE=2 SV=1
A0A0D3ANB9|A0A0D3ANB9_BRAOL	195.01	55	18	0	Oxidation (M); Deamidation (NQ); Acetylation (Protein N-term); Acetylation (N-term); Carbamylation; 4 more	39274	Glutamine synthetase OS=Brassica oleracea var. oleracea GN=ATGSR2 PE=3 SV=1
A0A078CKU4|A0A078CKU4_BRANA	194.92	27	17	0	Oxidation (M); Deamidation (NQ); Carbamylation; Hydroxylation; Carbamidomethylation (DHKE X@N-term)	73013	BnaA01g00190D protein OS=Brassica napus GN=BnaA01g00190D PE=3 SV=1
A0A078CC56|A0A078CC56_BRANA	194.78	47	15	0	Carbamylation; Phosphorylation (STY); Carbamidomethylation (DHKE X@N-term); Carboxyl modification with ethanolamine; Mutation	37873	BnaA04g09420D protein OS=Brassica napus GN=BnaA04g09420D PE=4 SV=1
A0A078DGS9|A0A078DGS9_BRANA	194.68	29	15	4	Deamidation (NQ); Acetylation (N-term); Amidation; Carbamylation; Phosphorylation (STY); 3 more	50268	BnaC06g39250D protein OS=Brassica napus GN=BnaC06g39250D PE=4 SV=1
M4F1X0|M4F1X0_BRARP	194.68	29	15	4	Deamidation (NQ); Acetylation (N-term); Amidation; Carbamylation; Phosphorylation (STY); 3 more	50370	Uncharacterized protein OS=Brassica rapa subsp. pekinensis GN=Bra035067 PE=4 SV=1
A0A0D3A154|A0A0D3A154_BRAOL	194.67	27	17	0	Oxidation (M); Deamidation (NQ); Carbamylation; Hydroxylation; Carbamidomethylation (DHKE X@N-term)	72948	Uncharacterized protein OS=Brassica oleracea var. oleracea PE=3 SV=1
A0A0D3AE60|A0A0D3AE60_BRAOL	194.67	38	17	0	Acetylation (K); Carbamylation; Methyl ester; Ubiquitin; Carbamidomethylation (DHKE X@N-term); 3 more	50135	Phosphoglycerate kinase OS=Brassica oleracea var. oleracea PE=3 SV=1
A0A078GGF9|A0A078GGF9_BRANA	194.67	38	17	0	Acetylation (K); Carbamylation; Methyl ester; Ubiquitin; Carbamidomethylation (DHKE X@N-term); 3 more	50135	Phosphoglycerate kinase OS=Brassica napus GN=BnaC01g38270D PE=3 SV=1
M4DFP1|M4DFP1_BRARP	194.59	48	17	1	Oxidation (M); Deamidation (NQ); Carbamylation; Carbamidomethylation (DHKE X@N-term); Dethiomethyl; Mutation	35480	Uncharacterized protein OS=Brassica rapa subsp. pekinensis GN=Bra015314 PE=3 SV=1
A0A078E2W5|A0A078E2W5_BRANA	194.48	32	14	5	Carbamylation; Carbamidomethylation (DHKE X@N-term); Mutation	48552	Pectinesterase OS=Brassica napus GN=BnaC03g25220D PE=4 SV=1
A0A078D2N6|A0A078D2N6_BRANA	194.48	32	14	5	Carbamylation; Carbamidomethylation (DHKE X@N-term); Mutation	48483	Pectinesterase OS=Brassica napus GN=BnaA03g21140D PE=4 SV=1
M4C854|M4C854_BRARP	194.48	28	14	5	Carbamylation; Carbamidomethylation (DHKE X@N-term); Mutation	55809	Pectinesterase OS=Brassica rapa subsp. pekinensis GN=Bra000382 PE=4 SV=1
A0A0D3B6U2|A0A0D3B6U2_BRAOL	194.48	28	14	5	Carbamylation; Carbamidomethylation (DHKE X@N-term); Mutation	55893	Pectinesterase OS=Brassica oleracea var. oleracea PE=4 SV=1
A0A078ENY4|A0A078ENY4_BRANA	194.46	40	25	0	Carbamylation; Methyl ester; Carbamidomethylation (DHKE X@N-term); 2 3-dihydro-2 2-dimethyl-7-benzofuranol N-methyl carbamate; Mutation	62990	BnaA02g15820D protein OS=Brassica napus GN=BnaA02g15820D PE=4 SV=1
Q7XBC0|Q7XBC0_BRARP	194.36	31	13	1	Carbamidomethylation; Oxidation (M); Deamidation (NQ); Carbamylation; Methyl ester; 3 more	41690	ThiJ-like protein OS=Brassica rapa subsp. pekinensis GN=TJLP1 PE=2 SV=1
A0A0D3DK37|A0A0D3DK37_BRAOL	194.33	26	18	0	Carbamidomethylation; Deamidation (NQ); Carbamylation; Carbamidomethylation (DHKE X@N-term); Proline oxidation to pyroglutamic acid; 4 more	50648	Uncharacterized protein OS=Brassica oleracea var. oleracea PE=3 SV=1
A0A078J904|A0A078J904_BRANA	194.33	26	18	0	Carbamidomethylation; Deamidation (NQ); Carbamylation; Carbamidomethylation (DHKE X@N-term); Proline oxidation to pyroglutamic acid; 4 more	50663	BnaCnng42340D protein OS=Brassica napus GN=BnaCnng42340D PE=3 SV=1
M4E064|M4E064_BRARP	194.07	48	16	11	Carbamidomethylation; Carbamidomethylation (DHKE X@N-term); Mutation	48284	Uncharacterized protein OS=Brassica rapa subsp. pekinensis GN=Bra022161 PE=4 SV=1
A0A078J2R9|A0A078J2R9_BRANA	193.93	46	19	1	Oxidation (M); Carbamylation; Hydroxylation; Carbamidomethylation (DHKE X@N-term); Deamidation (R); Mutation	41720	BnaA03g55890D protein OS=Brassica napus GN=BnaA03g55890D PE=3 SV=1
A0A078J046|A0A078J046_BRANA	193.79	36	15	0	Oxidation (M); Deamidation (NQ); Acetylation (Protein N-term); Carbamylation; Ubiquitin; 3 more	43595	Glutamate dehydrogenase OS=Brassica napus GN=BnaAnng13720D PE=3 SV=1
A0A078FMF9|A0A078FMF9_BRANA	193.79	36	15	0	Oxidation (M); Deamidation (NQ); Acetylation (Protein N-term); Carbamylation; Ubiquitin; 3 more	43565	Glutamate dehydrogenase OS=Brassica napus GN=BnaC02g01610D PE=3 SV=1
A0A0D3AI31|A0A0D3AI31_BRAOL	193.79	36	15	0	Oxidation (M); Deamidation (NQ); Acetylation (Protein N-term); Carbamylation; Ubiquitin; 3 more	44604	Glutamate dehydrogenase OS=Brassica oleracea var. oleracea PE=3 SV=1
Q94IA5|Q94IA5_BRANA	193.79	36	15	0	Oxidation (M); Deamidation (NQ); Acetylation (Protein N-term); Carbamylation; Ubiquitin; 3 more	44585	Glutamate dehydrogenase OS=Brassica napus GN=gdh2 PE=2 SV=1
M4DL98|M4DL98_BRARP	193.74	25	19	0	Deamidation (NQ); Carbamylation; Carbamidomethylation (DHKE X@N-term); Mutation	97889	Uncharacterized protein OS=Brassica rapa subsp. pekinensis GN=Bra017279 PE=4 SV=1
A0A078C0M4|A0A078C0M4_BRANA	193.36	36	18	1	Carbamidomethylation; Deamidation (NQ); Acetylation (N-term); Carbamylation; Hydroxylation; 3 more	61037	BnaC01g07500D protein OS=Brassica napus GN=BnaC01g07500D PE=3 SV=1
A0A078IPH5|A0A078IPH5_BRANA	193.25	61	20	0	Oxidation (M); Deamidation (NQ); Carbamylation; Dehydration; Carbamidomethylation (DHKE X@N-term); Mutation	26784	BnaA03g56040D protein OS=Brassica napus GN=BnaA03g56040D PE=3 SV=1
M4CQT1|M4CQT1_BRARP	193.25	61	20	0	Oxidation (M); Deamidation (NQ); Carbamylation; Dehydration; Carbamidomethylation (DHKE X@N-term); Mutation	26818	Uncharacterized protein OS=Brassica rapa subsp. pekinensis GN=Bra006572 PE=3 SV=1
A0A078C244|A0A078C244_BRANA	193.25	61	20	0	Oxidation (M); Deamidation (NQ); Carbamylation; Dehydration; Carbamidomethylation (DHKE X@N-term); Mutation	26782	BnaC03g10240D protein OS=Brassica napus GN=BnaC03g10240D PE=3 SV=1
M4DVJ8|M4DVJ8_BRARP	193.11	23	19	0	Deamidation (NQ); Carbamylation; Methyl ester; Carbamidomethylation (DHKE X@N-term); Mutation	105630	Uncharacterized protein OS=Brassica rapa subsp. pekinensis GN=Bra020542 PE=4 SV=1
B1Q3A2|B1Q3A2_BRAOT	192.89	27	16	1	Carbamidomethylation; Deamidation (NQ); Acetylation (N-term); Carbamylation; N-Succinimidyl-2-morpholine acetate; 8 more	48677	Cysteine protease (Fragment) OS=Brassica oleracea var. italica GN=BoCP3 PE=3 SV=1
A0A078FXL6|A0A078FXL6_BRANA	192.89	26	16	1	Carbamidomethylation; Deamidation (NQ); Acetylation (N-term); Carbamylation; N-Succinimidyl-2-morpholine acetate; 8 more	50567	BnaC06g00260D protein OS=Brassica napus GN=BnaC06g00260D PE=3 SV=1
A0A0D3CNU8|A0A0D3CNU8_BRAOL	192.89	26	16	1	Carbamidomethylation; Deamidation (NQ); Acetylation (N-term); Carbamylation; N-Succinimidyl-2-morpholine acetate; 8 more	50570	Uncharacterized protein OS=Brassica oleracea var. oleracea PE=3 SV=1
Q8W180|Q8W180_BRAOL	192.89	25	16	1	Carbamidomethylation; Deamidation (NQ); Acetylation (N-term); Carbamylation; N-Succinimidyl-2-morpholine acetate; 8 more	53795	Senescence-associated cysteine protease OS=Brassica oleracea GN=CP3 PE=2 SV=1
A0A078FUV8|A0A078FUV8_BRANA	192.77	51	17	1	Oxidation (M); Deamidation (NQ); Carbamylation; Carbamidomethylation (DHKE X@N-term); Dethiomethyl; Mutation	35728	Malate dehydrogenase OS=Brassica napus GN=BnaC05g02530D PE=3 SV=1
A0A078DS74|A0A078DS74_BRANA	192.69	41	22	3	Oxidation (M); Carbamylation; Carbamidomethylation (DHKE X@N-term)	53559	Dihydrolipoyl dehydrogenase OS=Brassica napus GN=BnaA05g22860D PE=4 SV=1
M4E0A7|M4E0A7_BRARP	192.69	41	22	3	Oxidation (M); Carbamylation; Carbamidomethylation (DHKE X@N-term)	53586	Dihydrolipoyl dehydrogenase OS=Brassica rapa subsp. pekinensis GN=Bra022204 PE=4 SV=1
M4CI04|M4CI04_BRARP	192.27	30	11	3	Deamidation (NQ); Biotinylation; Carbamylation; Carbamidomethylation (DHKE X@N-term); Ammonia-loss (N); Menadione hydroquinone derivative	37756	Uncharacterized protein OS=Brassica rapa subsp. pekinensis GN=Bra003837 PE=4 SV=1
A0A078J6B6|A0A078J6B6_BRANA	192.14	32	14	0	Acetylation (Protein N-term); Carbamylation; Carbamidomethylation (DHKE X@N-term); Mutation	42957	BnaA06g40320D protein OS=Brassica napus GN=BnaA06g40320D PE=4 SV=1
A0A0D3A229|A0A0D3A229_BRAOL	191.98	32	17	0	Carbamidomethylation; Deamidation (NQ); Carbamylation; Carbamidomethylation (DHKE X@N-term); Tri nitro benzene	62551	D-3-phosphoglycerate dehydrogenase OS=Brassica oleracea var. oleracea PE=3 SV=1
A0A078BYP8|A0A078BYP8_BRANA	191.98	30	17	0	Carbamidomethylation; Deamidation (NQ); Carbamylation; Carbamidomethylation (DHKE X@N-term); Tri nitro benzene	66878	D-3-phosphoglycerate dehydrogenase OS=Brassica napus GN=BnaC01g04190D PE=3 SV=1
A0A078GMM3|A0A078GMM3_BRANA	191.94	65	17	1	Carbamidomethylation; Oxidation (M); Deamidation (NQ); Acetylation (N-term); Carbamylation; 3 more	35729	Malate dehydrogenase OS=Brassica napus GN=BnaA05g14590D PE=3 SV=1
A0A0D3CQE1|A0A0D3CQE1_BRAOL	191.94	65	17	1	Carbamidomethylation; Oxidation (M); Deamidation (NQ); Acetylation (N-term); Carbamylation; 3 more	35747	Malate dehydrogenase OS=Brassica oleracea var. oleracea PE=3 SV=1
A0A0D3CIH4|A0A0D3CIH4_BRAOL	191.91	19	22	1	Carbamidomethylation; Oxidation (M); Deamidation (NQ); Acetylation (N-term); Carbamylation; 6 more	97532	Uncharacterized protein OS=Brassica oleracea var. oleracea PE=4 SV=1
A0A078ESL0|A0A078ESL0_BRANA	191.88	65	17	0	Carbamidomethylation; Oxidation (M); Deamidation (NQ); Acetylation (N-term); Carbamylation; 4 more	35718	Malate dehydrogenase OS=Brassica napus GN=BnaA08g01250D PE=3 SV=1
A0A078JJ77|A0A078JJ77_BRANA	191.81	56	13	0	Carbamidomethylation; Deamidation (NQ); Carbamylation; Dehydration; Methyl ester; 3 more	29897	BnaCnng55730D protein OS=Brassica napus GN=BnaCnng55730D PE=4 SV=1
A0A0D3CFI5|A0A0D3CFI5_BRAOL	191.81	56	13	0	Carbamidomethylation; Deamidation (NQ); Carbamylation; Dehydration; Methyl ester; 3 more	29945	Uncharacterized protein OS=Brassica oleracea var. oleracea PE=4 SV=1
M4EY06|M4EY06_BRARP	191.8	47	16	1	Deamidation (NQ); Acetylation (N-term); Carbamylation; Hydroxylation; Carbamidomethylation (DHKE X@N-term); 2 more	51863	Uncharacterized protein OS=Brassica rapa subsp. pekinensis GN=Bra033696 PE=4 SV=1
A0A078IB61|A0A078IB61_BRANA	191.66	37	16	1	Carbamidomethylation; Oxidation (M); Deamidation (NQ); Carbamylation; Carbamidomethylation (DHKE X@N-term); Mutation	50134	BnaCnng15110D protein OS=Brassica napus GN=BnaCnng15110D PE=4 SV=1
A0A078DVB8|A0A078DVB8_BRANA	191.54	43	20	2	Deamidation (NQ); Carbamylation; Dehydration; Carbamidomethylation (DHKE X@N-term); Carboxyl modification with ethanolamine; Glycidamide adduct	49679	BnaC04g46210D protein OS=Brassica napus GN=BnaC04g46210D PE=4 SV=1
M4EIT2|M4EIT2_BRARP	191.23	33	14	0	Oxidation (M); Deamidation (NQ); Acetylation (Protein N-term); Carbamylation; Ubiquitin; 3 more	44678	Glutamate dehydrogenase OS=Brassica rapa subsp. pekinensis GN=Bra028697 PE=3 SV=1
A0A0D3EEL1|A0A0D3EEL1_BRAOL	191.17	34	25	0	Carbamidomethylation; Oxidation (M); Deamidation (NQ); Acetylation (Protein N-term); Carbamylation; 4 more	82607	Uncharacterized protein OS=Brassica oleracea var. oleracea PE=3 SV=1
A0A078J0R2|A0A078J0R2_BRANA	191.15	52	13	1	Carbamidomethylation; Deamidation (NQ); Carbamylation; Carbamidomethylation (DHKE X@N-term); Ethylation; Ammonia-loss (N)	35099	BnaCnng30740D protein OS=Brassica napus GN=BnaCnng30740D PE=3 SV=1
A0A078J3A4|A0A078J3A4_BRANA	191.12	52	16	3	Deamidation (NQ); Acetylation (N-term); Carbamylation; Pyro-glu from Q; Carbamidomethylation (DHKE X@N-term); 2 more	25453	40S ribosomal protein S8 (Fragment) OS=Brassica napus GN=BnaCnng36150D PE=3 SV=1
S5R9K7|S5R9K7_BRAOA	191.12	62	13	0	Carbamidomethylation; Carbamylation; Dehydration; Carbamidomethylation (DHKE X@N-term); 2 3-dihydro-2 2-dimethyl-7-benzofuranol N-methyl carbamate	27611	Ascorbate peroxidase OS=Brassica oleracea var. alboglabra PE=2 SV=1
A0A078E141|A0A078E141_BRANA	191.12	62	13	0	Carbamidomethylation; Carbamylation; Dehydration; Carbamidomethylation (DHKE X@N-term); 2 3-dihydro-2 2-dimethyl-7-benzofuranol N-methyl carbamate	27611	BnaC05g05550D protein OS=Brassica napus GN=BnaC05g05550D PE=3 SV=1
A0A078J598|A0A078J598_BRANA	191.03	65	17	0	Carbamidomethylation; Oxidation (M); Deamidation (NQ); Acetylation (N-term); Carbamylation; 4 more	35674	Malate dehydrogenase OS=Brassica napus GN=BnaC03g78200D PE=3 SV=1
A0A0D3BMU9|A0A0D3BMU9_BRAOL	191.03	59	17	0	Carbamidomethylation; Oxidation (M); Deamidation (NQ); Acetylation (N-term); Carbamylation; 4 more	39656	Malate dehydrogenase (Fragment) OS=Brassica oleracea var. oleracea PE=3 SV=1
A0A078CD30|A0A078CD30_BRANA	190.91	31	15	0	Oxidation (M); Deamidation (NQ); Amidation; Carbamylation; Carbamidomethylation (DHKE X@N-term); Mutation	48500	Pectinesterase OS=Brassica napus GN=BnaA05g04610D PE=4 SV=1
A0A078FY18|A0A078FY18_BRANA	190.87	95	19	11	Carbamidomethylation; Oxidation (M); Deamidation (NQ); Acetylation (Protein N-term); Carbamylation; 5 more	17466	BnaA06g34860D protein OS=Brassica napus GN=BnaA06g34860D PE=4 SV=1
M4E7X3|M4E7X3_BRARP	190.87	95	19	11	Carbamidomethylation; Oxidation (M); Deamidation (NQ); Acetylation (Protein N-term); Carbamylation; 5 more	17466	Uncharacterized protein OS=Brassica rapa subsp. pekinensis GN=Bra024879 PE=4 SV=1
M4CLG6|M4CLG6_BRARP	190.79	46	19	7	Deamidation (NQ); Carbamylation; Formylation; Carbamidomethylation (DHKE X@N-term); Mutation	50452	Uncharacterized protein OS=Brassica rapa subsp. pekinensis GN=Bra005053 PE=4 SV=1
A0A078CCN8|A0A078CCN8_BRANA	190.79	46	19	7	Deamidation (NQ); Carbamylation; Formylation; Carbamidomethylation (DHKE X@N-term); Mutation	50840	BnaA05g06020D protein OS=Brassica napus GN=BnaA05g06020D PE=4 SV=1
M4E0X1|M4E0X1_BRARP	190.78	31	21	0	Carbamidomethylation; Oxidation (M); Deamidation (NQ); Acetylation (N-term); Carbamylation; 6 more	49020	Uncharacterized protein OS=Brassica rapa subsp. pekinensis GN=Bra022418 PE=3 SV=1
A0A078IA24|A0A078IA24_BRANA	190.78	31	21	0	Carbamidomethylation; Oxidation (M); Deamidation (NQ); Acetylation (N-term); Carbamylation; 6 more	49021	BnaA05g20660D protein OS=Brassica napus GN=BnaA05g20660D PE=3 SV=1
A0A0D3AD54|A0A0D3AD54_BRAOL	190.75	48	25	0	Carbamidomethylation; Deamidation (NQ); Acetylation (N-term); Carbamylation; Ubiquitin; 4 more	51117	Uncharacterized protein OS=Brassica oleracea var. oleracea PE=4 SV=1
A0A0D3EFS9|A0A0D3EFS9_BRAOL	190.56	33	14	1	Deamidation (NQ); Carbamylation; Carbamidomethylation (DHKE X@N-term); Mutation	52718	Uncharacterized protein (Fragment) OS=Brassica oleracea var. oleracea PE=3 SV=1
M4C8C6|M4C8C6_BRARP	190.38	52	19	13	Deamidation (NQ); Acetylation (N-term); Carbamylation; Methyl ester; Carbamidomethylation (DHKE X@N-term); Replacement of 2 protons by nickel	39477	Uncharacterized protein OS=Brassica rapa subsp. pekinensis GN=Bra000454 PE=3 SV=1
A0A0D3BRD3|A0A0D3BRD3_BRAOL	190.34	45	22	0	Deamidation (NQ); Carbamylation; Carbamidomethylation (DHKE X@N-term); Mutation	42499	S-adenosylmethionine synthase OS=Brassica oleracea var. oleracea PE=3 SV=1
Q85MU2|Q85MU2_BRAJU	190.26	34	18	2	Oxidation (M); Deamidation (NQ); Acetylation (N-term); Carbamylation; Pyro-glu from Q; 3 more	54997	ATP synthase subunit alpha OS=Brassica juncea PE=3 SV=2
M4EMR3|M4EMR3_BRARP	190.05	32	10	3	Carbamidomethylation; Deamidation (NQ); Acetylation (N-term); Carbamylation; Carbamidomethylation (DHKE X@N-term); Carboxyl modification with ethanolamine	33997	Uncharacterized protein OS=Brassica rapa subsp. pekinensis GN=Bra030083 PE=4 SV=1
A0A0D3ARN4|A0A0D3ARN4_BRAOL	189.93	70	15	3	Oxidation (M); Deamidation (NQ); Acetylation (Protein N-term); Carbamylation; Carbamidomethylation (DHKE X@N-term); Mutation	25701	Uncharacterized protein OS=Brassica oleracea var. oleracea PE=4 SV=1
A0A078GC31|A0A078GC31_BRANA	189.93	70	15	3	Oxidation (M); Deamidation (NQ); Acetylation (Protein N-term); Carbamylation; Carbamidomethylation (DHKE X@N-term); Mutation	25701	BnaA02g19190D protein OS=Brassica napus GN=BnaC02g25570D PE=4 SV=1
M4CW05|M4CW05_BRARP	189.93	70	15	3	Oxidation (M); Deamidation (NQ); Acetylation (Protein N-term); Carbamylation; Carbamidomethylation (DHKE X@N-term); Mutation	25701	Uncharacterized protein OS=Brassica rapa subsp. pekinensis GN=Bra008402 PE=4 SV=1
A0A0D3D022|A0A0D3D022_BRAOL	189.83	37	24	4	Carbamylation; Carbamidomethylation (DHKE X@N-term); Deamidation (R); Mutation	63104	Uncharacterized protein OS=Brassica oleracea var. oleracea PE=4 SV=1
A0A078G930|A0A078G930_BRANA	189.64	24	11	0	Deamidation (NQ); Carbamylation; Carbamidomethylation (DHKE X@N-term)	58902	BnaC01g35590D protein OS=Brassica napus GN=BnaC01g35590D PE=4 SV=1
A0A0D3AD92|A0A0D3AD92_BRAOL	189.64	24	11	0	Deamidation (NQ); Carbamylation; Carbamidomethylation (DHKE X@N-term)	58902	Uncharacterized protein OS=Brassica oleracea var. oleracea PE=4 SV=1
A0A078BYD0|A0A078BYD0_BRANA	189.63	25	15	0	Oxidation (M); Deamidation (NQ); Carbamylation; Hydroxylation; Carbamidomethylation (DHKE X@N-term)	72850	BnaC01g01110D protein OS=Brassica napus GN=BnaC01g01110D PE=3 SV=1
A0A078J995|A0A078J995_BRANA	189.6	66	20	6	Deamidation (NQ); Acetylation (N-term); Amidation; Carbamylation; Carbamidomethylation (DHKE X@N-term); Mutation	29357	BnaCnng42590D protein OS=Brassica napus GN=BnaCnng42590D PE=4 SV=1
A0A0D3AJ53|A0A0D3AJ53_BRAOL	189.6	66	20	6	Deamidation (NQ); Acetylation (N-term); Amidation; Carbamylation; Carbamidomethylation (DHKE X@N-term); Mutation	29401	Uncharacterized protein OS=Brassica oleracea var. oleracea PE=4 SV=1
A0A0D3ATN6|A0A0D3ATN6_BRAOL	189.56	23	18	3	Carbamidomethylation; Deamidation (NQ); Acetylation (N-term); Carbamylation; Hydroxylation; 11 more	50694	Uncharacterized protein OS=Brassica oleracea var. oleracea PE=3 SV=1
A0A078GKV6|A0A078GKV6_BRANA	189.56	23	18	3	Carbamidomethylation; Deamidation (NQ); Acetylation (N-term); Carbamylation; Hydroxylation; 11 more	50694	BnaC02g30040D protein OS=Brassica napus GN=BnaC02g30040D PE=3 SV=1
A0A0D3B8P7|A0A0D3B8P7_BRAOL	189.47	45	18	2	Carbamidomethylation; Deamidation (NQ); Carbamylation; Carbamidomethylation (DHKE X@N-term); Mutation	49146	Elongation factor Tu OS=Brassica oleracea var. oleracea PE=3 SV=1
I3Y172|I3Y172_BRAOC	189.47	45	18	2	Carbamidomethylation; Deamidation (NQ); Carbamylation; Carbamidomethylation (DHKE X@N-term); Mutation	49160	Elongation factor Tu OS=Brassica oleracea var. capitata PE=2 SV=1
M4C9H4|M4C9H4_BRARP	189.47	45	18	2	Carbamidomethylation; Deamidation (NQ); Carbamylation; Carbamidomethylation (DHKE X@N-term); Mutation	49146	Elongation factor Tu OS=Brassica rapa subsp. pekinensis GN=Bra000853 PE=3 SV=1
A0A078G020|A0A078G020_BRANA	189.47	45	18	2	Carbamidomethylation; Deamidation (NQ); Carbamylation; Carbamidomethylation (DHKE X@N-term); Mutation	49146	Elongation factor Tu OS=Brassica napus GN=BnaC03g30500D PE=3 SV=1
A0A078I2K9|A0A078I2K9_BRANA	189.45	45	15	0	Deamidation (NQ); Acetylation (N-term); Carbamylation; Pyro-glu from Q; Carbamidomethylation (DHKE X@N-term); 2 more	27173	40S ribosomal protein S8 OS=Brassica napus GN=BnaA02g04810D PE=3 SV=1
M4DUA5|M4DUA5_BRARP	189.45	49	15	0	Deamidation (NQ); Acetylation (N-term); Carbamylation; Pyro-glu from Q; Carbamidomethylation (DHKE X@N-term); 2 more	25308	40S ribosomal protein S8 OS=Brassica rapa subsp. pekinensis GN=Bra020098 PE=3 SV=1
A0A078FUI0|A0A078FUI0_BRANA	189.41	32	13	1	Deamidation (NQ); Carbamylation; Carbamidomethylation (DHKE X@N-term); Mutation	48068	BnaA08g02750D protein OS=Brassica napus GN=BnaA08g02750D PE=3 SV=1
A0A078C3P5|A0A078C3P5_BRANA	189.41	32	13	1	Deamidation (NQ); Carbamylation; Carbamidomethylation (DHKE X@N-term); Mutation	48045	BnaA10g19920D protein OS=Brassica napus GN=BnaA10g19920D PE=3 SV=1
A0A078EDV2|A0A078EDV2_BRANA	189.28	28	20	2	Carbamidomethylation; Oxidation (M); Deamidation (NQ); Acetylation (N-term); Carbamylation; 6 more	55319	BnaC05g33420D protein OS=Brassica napus GN=BnaC05g33420D PE=3 SV=1
M4CDK9|M4CDK9_BRARP	189.26	52	16	2	Deamidation (NQ); Acetylation (N-term); Carbamylation; Pyro-glu from Q; Carbamidomethylation (DHKE X@N-term); 2 more	25409	40S ribosomal protein S8 OS=Brassica rapa subsp. pekinensis GN=Bra002290 PE=3 SV=1
A0A078DU88|A0A078DU88_BRANA	189.26	48	16	2	Deamidation (NQ); Acetylation (N-term); Carbamylation; Pyro-glu from Q; Carbamidomethylation (DHKE X@N-term); 2 more	27409	40S ribosomal protein S8 OS=Brassica napus GN=BnaA10g15110D PE=3 SV=1
M4CNI7|M4CNI7_BRARP	189.12	32	15	0	Deamidation (NQ); Carbamylation; Carbamidomethylation (DHKE X@N-term); Tyrosine oxidation to 2-aminotyrosine; Mutation	47110	Uncharacterized protein OS=Brassica rapa subsp. pekinensis GN=Bra005775 PE=4 SV=1
A0A078FBL4|A0A078FBL4_BRANA	189.11	40	17	2	Carbamidomethylation; Deamidation (NQ); Amidation; Carbamylation; Hydroxylation; 4 more	37610	BnaCnng02900D protein OS=Brassica napus GN=BnaCnng02900D PE=4 SV=1
A0A0D3BQ13|A0A0D3BQ13_BRAOL	189.06	27	15	0	Oxidation (M); Deamidation (NQ); Amidation; Carbamylation; Carbamidomethylation (DHKE X@N-term); Mutation	56114	Pectinesterase OS=Brassica oleracea var. oleracea PE=4 SV=1
A0A078GSU8|A0A078GSU8_BRANA	189.03	32	17	0	Carbamidomethylation; Deamidation (NQ); Acetylation (N-term); Carbamylation; Hydroxylation; 3 more	61207	BnaA01g06220D protein OS=Brassica napus GN=BnaA01g06220D PE=3 SV=1
M4D428|M4D428_BRARP	189.03	32	17	0	Carbamidomethylation; Deamidation (NQ); Acetylation (N-term); Carbamylation; Hydroxylation; 3 more	61207	Uncharacterized protein OS=Brassica rapa subsp. pekinensis GN=Bra011232 PE=3 SV=1
A0A078GG36|A0A078GG36_BRANA	188.97	48	16	3	Carbamidomethylation; Oxidation (M); Deamidation (NQ); Acetylation (N-term); Carbamylation; 3 more	35625	Malate dehydrogenase OS=Brassica napus GN=BnaA06g01050D PE=3 SV=1
M4FDG0|M4FDG0_BRARP	188.73	46	18	0	Deamidation (NQ); Acetylation (N-term); Carbamylation; Carbamidomethylation (DHKE X@N-term); Aminoethylcysteine; Mutation	35021	Uncharacterized protein OS=Brassica rapa subsp. pekinensis GN=Bra039131 PE=4 SV=1
A0A0D3A4H8|A0A0D3A4H8_BRAOL	188.68	37	13	4	Deamidation (NQ); Amidation; Carbamylation; Carbamidomethylation (DHKE X@N-term); Mutation	41251	Uncharacterized protein OS=Brassica oleracea var. oleracea PE=3 SV=1
A0A0D2ZPT8|A0A0D2ZPT8_BRAOL	188.67	45	15	0	Carbamylation; Phosphorylation (STY); Carbamidomethylation (DHKE X@N-term); Carboxyl modification with ethanolamine; Mutation	36228	Uncharacterized protein OS=Brassica oleracea var. oleracea PE=4 SV=1
M4CZ89|M4CZ89_BRARP	188.59	40	16	0	Carbamidomethylation; Deamidation (NQ); Amidation; Carbamylation; Hydroxylation; 4 more	37624	Uncharacterized protein OS=Brassica rapa subsp. pekinensis GN=Bra009536 PE=4 SV=1
A0A078C007|A0A078C007_BRANA	188.59	40	16	0	Carbamidomethylation; Deamidation (NQ); Amidation; Carbamylation; Hydroxylation; 4 more	37624	BnaA10g26640D protein OS=Brassica napus GN=BnaA10g26640D PE=4 SV=1
A0A078IZI5|A0A078IZI5_BRANA	188.57	25	11	1	Deamidation (NQ); Carbamylation; Formylation (Protein N-term); Sulphone; Carbamidomethylation (DHKE X@N-term); 2 3-dihydro-2 2-dimethyl-7-benzofuranol N-methyl carbamate	62983	BnaCnng29620D protein OS=Brassica napus GN=BnaCnng29620D PE=4 SV=1
A0A0D3BI34|A0A0D3BI34_BRAOL	188.57	25	11	1	Deamidation (NQ); Carbamylation; Formylation (Protein N-term); Sulphone; Carbamidomethylation (DHKE X@N-term); 2 3-dihydro-2 2-dimethyl-7-benzofuranol N-methyl carbamate	62983	Uncharacterized protein OS=Brassica oleracea var. oleracea PE=4 SV=1
A0A078BYM7|A0A078BYM7_BRANA	188.44	70	15	3	Oxidation (M); Deamidation (NQ); Acetylation (Protein N-term); Carbamylation; Carbamidomethylation (DHKE X@N-term); Mutation	25760	BnaA07g20430D protein OS=Brassica napus GN=BnaA07g20430D PE=4 SV=1
A0A078CAJ5|A0A078CAJ5_BRANA	188.36	23	15	0	Deamidation (NQ); Carbamylation; Methyl ester; Carbamidomethylation (DHKE X@N-term); Mutation	71360	BnaA03g32320D protein OS=Brassica napus GN=BnaA03g32320D PE=3 SV=1
A0A078EJ34|A0A078EJ34_BRANA	188.36	23	15	0	Deamidation (NQ); Carbamylation; Methyl ester; Carbamidomethylation (DHKE X@N-term); Mutation	71242	BnaC03g37680D protein OS=Brassica napus GN=BnaC03g37680D PE=3 SV=1
A0A078IS30|A0A078IS30_BRANA	188.36	23	15	0	Deamidation (NQ); Carbamylation; Methyl ester; Carbamidomethylation (DHKE X@N-term); Mutation	71071	BnaC01g38510D protein OS=Brassica napus GN=BnaC01g38510D PE=3 SV=1
A0A0D3AE77|A0A0D3AE77_BRAOL	188.36	23	15	0	Deamidation (NQ); Carbamylation; Methyl ester; Carbamidomethylation (DHKE X@N-term); Mutation	71102	Uncharacterized protein OS=Brassica oleracea var. oleracea PE=3 SV=1
A0A078IKL8|A0A078IKL8_BRANA	188.36	23	15	0	Deamidation (NQ); Carbamylation; Methyl ester; Carbamidomethylation (DHKE X@N-term); Mutation	71286	BnaA01g30490D protein OS=Brassica napus GN=BnaA01g30490D PE=3 SV=1
M4FCB6|M4FCB6_BRARP	188.36	23	15	0	Deamidation (NQ); Carbamylation; Methyl ester; Carbamidomethylation (DHKE X@N-term); Mutation	71272	Uncharacterized protein OS=Brassica rapa subsp. pekinensis GN=Bra038734 PE=3 SV=1
A0A0D3A4K8|A0A0D3A4K8_BRAOL	188.34	60	11	0	Carbamylation; Carboxylation (E); Carbamidomethylation (DHKE X@N-term); Ethanolation (KR); Carboxyl modification with ethanolamine	21465	Uncharacterized protein OS=Brassica oleracea var. oleracea PE=4 SV=1
A0A0D3AEW4|A0A0D3AEW4_BRAOL	188.24	27	16	0	Oxidation (M); Deamidation (NQ); Carbamylation; Methyl ester; Carbamidomethylation (DHKE X@N-term); 2 more	69412	Uncharacterized protein OS=Brassica oleracea var. oleracea PE=3 SV=1
A0A078E8Q8|A0A078E8Q8_BRANA	188.23	47	13	3	Carbamidomethylation; Oxidation (M); Deamidation (NQ); Acetylation (N-term); Carbamylation; 9 more	42926	BnaA05g25230D protein OS=Brassica napus GN=BnaA05g25230D PE=4 SV=1
M4EEZ6|M4EEZ6_BRARP	188.23	47	13	3	Carbamidomethylation; Oxidation (M); Deamidation (NQ); Acetylation (N-term); Carbamylation; 9 more	42926	Uncharacterized protein OS=Brassica rapa subsp. pekinensis GN=Bra027358 PE=4 SV=1
A0A0D3D5H5|A0A0D3D5H5_BRAOL	188.21	36	9	2	Deamidation (NQ); Carbamylation; Carbamidomethylation (DHKE X@N-term); Mutation	29375	Uncharacterized protein OS=Brassica oleracea var. oleracea GN=FIB4 PE=4 SV=1
A0A078CSL6|A0A078CSL6_BRANA	188.15	48	12	0	Carbamidomethylation; Acetylation (N-term); Carbamylation; Carbamidomethylation (DHKE X@N-term)	24071	BnaA09g33330D protein OS=Brassica napus GN=BnaA09g33330D PE=4 SV=1
M4CRX1|M4CRX1_BRARP	188.15	64	12	0	Carbamidomethylation; Acetylation (Protein N-term); Carbamylation; Carbamidomethylation (DHKE X@N-term)	18313	Uncharacterized protein OS=Brassica rapa subsp. pekinensis GN=Bra006963 PE=4 SV=1
A0A078GYM2|A0A078GYM2_BRANA	188.1	47	15	1	Carbamylation; Phosphorylation (STY); Carbamidomethylation (DHKE X@N-term); Carboxyl modification with ethanolamine; Mutation	35855	BnaC04g31650D protein OS=Brassica napus GN=BnaC04g31650D PE=4 SV=1
M4FE21|M4FE21_BRARP	188.09	41	18	0	Carbamylation; Hydroxylation; Carbamidomethylation (DHKE X@N-term); Mutation	50112	Phosphoglycerate kinase OS=Brassica rapa subsp. pekinensis GN=Bra039342 PE=3 SV=1
A0A078GZ03|A0A078GZ03_BRANA	188.04	66	22	1	Deamidation (NQ); Acetylation (Protein N-term); Carbamylation; Carbamidomethylation (DHKE X@N-term); Dethiomethyl	35675	BnaA04g25530D protein OS=Brassica napus GN=BnaA04g25530D PE=4 SV=1
M4E1S4|M4E1S4_BRARP	187.89	53	14	2	Deamidation (NQ); Acetylation (N-term); Carbamylation; Dehydration; Hydroxylation; 7 more	20455	Uncharacterized protein OS=Brassica rapa subsp. pekinensis GN=Bra022724 PE=4 SV=1
A0A078GTE0|A0A078GTE0_BRANA	187.89	50	14	2	Deamidation (NQ); Acetylation (N-term); Carbamylation; Dehydration; Hydroxylation; 7 more	21775	BnaA02g09580D protein OS=Brassica napus GN=BnaA02g09580D PE=3 SV=1
A0A0D3EDU6|A0A0D3EDU6_BRAOL	187.84	52	15	0	Deamidation (NQ); Acetylation (N-term); Carbamylation; Pyro-glu from Q; Carbamidomethylation (DHKE X@N-term); 2 more	25338	40S ribosomal protein S8 OS=Brassica oleracea var. oleracea PE=3 SV=1
A0A078HEE7|A0A078HEE7_BRANA	187.84	46	15	0	Deamidation (NQ); Acetylation (N-term); Carbamylation; Pyro-glu from Q; Carbamidomethylation (DHKE X@N-term); 2 more	29296	40S ribosomal protein S8 OS=Brassica napus GN=BnaC09g37460D PE=3 SV=1
A0A0D3ARQ8|A0A0D3ARQ8_BRAOL	187.8	31	11	0	Carbamidomethylation; Deamidation (NQ); Carbamylation; Methyl ester; Ubiquitin; 3 more	44534	Glyceraldehyde-3-phosphate dehydrogenase OS=Brassica oleracea var. oleracea PE=3 SV=1
A0A068FB16|A0A068FB16_BRANA	187.77	30	16	0	Carbamidomethylation; Deamidation (NQ); Carbamylation; Carbamidomethylation (DHKE X@N-term); Tri nitro benzene	62595	D-3-phosphoglycerate dehydrogenase OS=Brassica napus GN=EDA9 PE=3 SV=1
M4D4U9|M4D4U9_BRARP	187.77	29	16	0	Carbamidomethylation; Deamidation (NQ); Carbamylation; Carbamidomethylation (DHKE X@N-term); Tri nitro benzene	65361	D-3-phosphoglycerate dehydrogenase OS=Brassica rapa subsp. pekinensis GN=Bra011506 PE=3 SV=1
M4D3W6|M4D3W6_BRARP	187.76	45	15	2	Carbamidomethylation; Oxidation (M); Deamidation (NQ); Acetylation (N-term); Carbamylation; 5 more	36101	Peroxidase OS=Brassica rapa subsp. pekinensis GN=Bra011170 PE=3 SV=1
A0A078GRT4|A0A078GRT4_BRANA	187.76	45	15	2	Carbamidomethylation; Oxidation (M); Deamidation (NQ); Acetylation (N-term); Carbamylation; 5 more	36087	Peroxidase OS=Brassica napus GN=BnaA01g06830D PE=3 SV=1
A0A078F1L4|A0A078F1L4_BRANA	187.68	42	20	1	Deamidation (NQ); Carbamylation; Dehydration; Formylation; Carbamidomethylation (DHKE X@N-term); 2 more	49579	BnaA04g23180D protein OS=Brassica napus GN=BnaA04g23180D PE=4 SV=1
M4ES64|M4ES64_BRARP	187.62	66	18	3	Carbamidomethylation; Deamidation (NQ); Acetylation (N-term); Carbamylation; Formylation; 5 more	15180	Superoxide dismutase [Cu-Zn] OS=Brassica rapa subsp. pekinensis GN=Bra031642 PE=3 SV=1
Q0VH22|Q0VH22_BRANA	187.62	66	18	3	Carbamidomethylation; Deamidation (NQ); Acetylation (N-term); Carbamylation; Formylation; 5 more	15180	Superoxide dismutase [Cu-Zn] OS=Brassica napus GN=BnaA09g48720D PE=2 SV=1
U3RED6|U3RED6_BRARO	187.62	66	18	3	Carbamidomethylation; Deamidation (NQ); Acetylation (N-term); Carbamylation; Formylation; 5 more	15180	Superoxide dismutase [Cu-Zn] OS=Brassica rapa subsp. oleifera PE=2 SV=1
A0A078JI52|A0A078JI52_BRANA	187.62	47	10	0	Carbamidomethylation; Carbamylation; Carboxylation (E); Carbamidomethylation (DHKE X@N-term); Ethanolation (KR); 2 more	26654	BnaA01g35060D protein OS=Brassica napus GN=BnaA01g35060D PE=4 SV=1
A0A0D3DYD4|A0A0D3DYD4_BRAOL	187.62	51	20	3	Carbamidomethylation; Deamidation (NQ); Acetylation (K); Carbamylation; Dehydration; 8 more	20397	Superoxide dismutase [Cu-Zn] OS=Brassica oleracea var. oleracea PE=3 SV=1
A0A078HY47|A0A078HY47_BRANA	187.55	79	16	0	Carbamidomethylation; Carbamylation; Carboxymethyl; Formylation; Ubiquitin; 3 more	15384	BnaC01g00280D protein OS=Brassica napus GN=BnaC01g00280D PE=4 SV=1
M4EZ12|M4EZ12_BRARP	187.41	52	14	0	Deamidation (NQ); Acetylation (N-term); Carbamylation; Pyro-glu from Q; Ubiquitin; Carbamidomethylation (DHKE X@N-term)	34305	60S acidic ribosomal protein P0 OS=Brassica rapa subsp. pekinensis GN=Bra034055 PE=3 SV=1
A0A078I6E4|A0A078I6E4_BRANA	187.41	52	14	0	Deamidation (NQ); Acetylation (N-term); Carbamylation; Pyro-glu from Q; Ubiquitin; Carbamidomethylation (DHKE X@N-term)	34319	60S acidic ribosomal protein P0 OS=Brassica napus GN=BnaA05g29180D PE=3 SV=1
M4ELT2|M4ELT2_BRARP	187.41	52	14	0	Deamidation (NQ); Acetylation (N-term); Carbamylation; Pyro-glu from Q; Ubiquitin; Carbamidomethylation (DHKE X@N-term)	34319	60S acidic ribosomal protein P0 OS=Brassica rapa subsp. pekinensis GN=Bra029752 PE=3 SV=1
M4EUJ2|M4EUJ2_BRARP	187.35	33	9	0	Deamidation (NQ); Amidation; Carbamylation; Formylation; Ubiquitin; 3 more	31047	Peroxidase OS=Brassica rapa subsp. pekinensis GN=Bra032474 PE=3 SV=1
A0A0D3AK50|A0A0D3AK50_BRAOL	187.3	49	14	0	Deamidation (NQ); Acetylation (N-term); Carbamylation; Pyro-glu from Q; Carbamidomethylation (DHKE X@N-term); 2 more	25223	40S ribosomal protein S8 OS=Brassica oleracea var. oleracea PE=3 SV=1
A0A078JRC3|A0A078JRC3_BRANA	187.23	85	17	7	Carbamidomethylation; Oxidation (M); Deamidation (NQ); Acetylation (Protein N-term); Carbamylation; 7 more	17494	BnaAnng32670D protein OS=Brassica napus GN=BnaAnng32670D PE=4 SV=1
M4ECZ3|M4ECZ3_BRARP	187.23	85	17	7	Carbamidomethylation; Oxidation (M); Deamidation (NQ); Acetylation (Protein N-term); Carbamylation; 7 more	17494	Uncharacterized protein OS=Brassica rapa subsp. pekinensis GN=Bra026653 PE=4 SV=1
A0A0D3AV86|A0A0D3AV86_BRAOL	187.23	85	17	7	Carbamidomethylation; Oxidation (M); Deamidation (NQ); Acetylation (Protein N-term); Carbamylation; 7 more	17494	Uncharacterized protein OS=Brassica oleracea var. oleracea PE=4 SV=1
A0A0D3A5X6|A0A0D3A5X6_BRAOL	187.18	17	19	0	Deamidation (NQ); Acetylation (N-term); Carbamylation; Pyro-glu from Q; Carbamidomethylation (DHKE X@N-term); Mutation	78969	Uncharacterized protein OS=Brassica oleracea var. oleracea PE=3 SV=1
A0A078EQI5|A0A078EQI5_BRANA	187.18	18	19	0	Deamidation (NQ); Acetylation (N-term); Carbamylation; Pyro-glu from Q; Carbamidomethylation (DHKE X@N-term); Mutation	76465	BnaC01g16210D protein OS=Brassica napus GN=BnaC01g16210D PE=3 SV=1
M4CVR4|M4CVR4_BRARP	187.07	26	14	0	Deamidation (NQ); Carbamylation; Formylation; Hydroxylation; Carbamidomethylation (DHKE X@N-term); S-Ethylcystine from Serine	56232	Protein disulfide-isomerase OS=Brassica rapa subsp. pekinensis GN=Bra008311 PE=3 SV=1
A0A078HLV6|A0A078HLV6_BRANA	187.07	26	14	0	Deamidation (NQ); Carbamylation; Formylation; Hydroxylation; Carbamidomethylation (DHKE X@N-term); S-Ethylcystine from Serine	56232	Protein disulfide-isomerase OS=Brassica napus GN=BnaA02g18370D PE=3 SV=1
A0A0D3DKW8|A0A0D3DKW8_BRAOL	187.06	19	19	3	Oxidation (M); Deamidation (NQ); Carbamylation; Dehydration; Formylation; 7 more	60149	Uncharacterized protein OS=Brassica oleracea var. oleracea PE=3 SV=1
A0A078J6L2|A0A078J6L2_BRANA	187.06	19	19	3	Oxidation (M); Deamidation (NQ); Carbamylation; Dehydration; Formylation; 7 more	60192	BnaCnng39140D protein OS=Brassica napus GN=BnaCnng39140D PE=3 SV=1
M4FHC9|M4FHC9_BRARP	187.04	49	15	0	Oxidation (M); Deamidation (NQ); Acetylation (N-term); Carbamylation; Carbamidomethylation (DHKE X@N-term); 2 more	29283	Uncharacterized protein OS=Brassica rapa subsp. pekinensis GN=Bra040507 PE=4 SV=1
M4CH75|M4CH75_BRARP	186.77	44	18	4	Oxidation (M); Deamidation (NQ); Carbamylation; Carbamidomethylation (DHKE X@N-term); 2 4-diacetamido-2 4 6-trideoxyglucopyranose	40085	Uncharacterized protein OS=Brassica rapa subsp. pekinensis GN=Bra003558 PE=4 SV=1
A0A0D2ZQX7|A0A0D2ZQX7_BRAOL	186.63	39	21	0	Deamidation (NQ); Carbamylation; Carbamidomethylation (DHKE X@N-term); Mutation	42660	S-adenosylmethionine synthase OS=Brassica oleracea var. oleracea GN=MTO3 PE=3 SV=1
A0A0D3C541|A0A0D3C541_BRAOL	186.56	38	19	0	Deamidation (NQ); Carbamylation; Dehydration; Formylation; Carbamidomethylation (DHKE X@N-term); 2 more	49883	Uncharacterized protein OS=Brassica oleracea var. oleracea PE=4 SV=1
M4F750|M4F750_BRARP	186.48	44	17	1	Deamidation (NQ); Carbamylation; Dehydration; Carbamidomethylation (DHKE X@N-term); Iminobiotinylation; Mutation	33589	Cysteine synthase OS=Brassica rapa subsp. pekinensis GN=Bra036910 PE=3 SV=1
G0UE17|G0UE17_BRARO	186.48	54	11	2	Carbamidomethylation; Carbamylation; Carbamidomethylation (DHKE X@N-term); 2 3-dihydro-2 2-dimethyl-7-benzofuranol N-methyl carbamate	27550	Ascorbate peroxidase 2 OS=Brassica rapa subsp. oleifera GN=apx2 PE=2 SV=1
Q8W3J5|Q8W3J5_BRAOL	186.48	54	11	2	Carbamidomethylation; Carbamylation; Carbamidomethylation (DHKE X@N-term); 2 3-dihydro-2 2-dimethyl-7-benzofuranol N-methyl carbamate	27560	Ascorbate peroxidase OS=Brassica oleracea GN=BO-APX 2 PE=2 SV=1
A0A0D3DYI3|A0A0D3DYI3_BRAOL	186.48	54	11	2	Carbamidomethylation; Carbamylation; Carbamidomethylation (DHKE X@N-term); 2 3-dihydro-2 2-dimethyl-7-benzofuranol N-methyl carbamate	27560	Uncharacterized protein OS=Brassica oleracea var. oleracea PE=3 SV=1
A0A0D3BDH4|A0A0D3BDH4_BRAOL	186.47	8	14	0	Deamidation (NQ); Carbamylation; Carbamidomethylation (DHKE X@N-term); Deamidation (R); Phosphorylation to amine thiol; Mutation	156461	Uncharacterized protein OS=Brassica oleracea var. oleracea PE=4 SV=1
A0A078EB05|A0A078EB05_BRANA	186.47	12	14	0	Deamidation (NQ); Carbamylation; Carbamidomethylation (DHKE X@N-term); Deamidation (R); Phosphorylation to amine thiol; Mutation	108053	Aconitate hydratase OS=Brassica napus GN=BnaA06g07200D PE=3 SV=1
A0A078DIR1|A0A078DIR1_BRANA	186.37	50	15	2	Deamidation (NQ); Acetylation (N-term); Carbamylation; Pyro-glu from Q; Carbamidomethylation (DHKE X@N-term); 2 more	26664	40S ribosomal protein S8 OS=Brassica napus GN=BnaA03g08070D PE=3 SV=1
A0A078JNV3|A0A078JNV3_BRANA	186.35	33	13	0	Carbamidomethylation; Deamidation (NQ); Carbamylation; Carbamidomethylation (DHKE X@N-term); Mutation	51696	Serine hydroxymethyltransferase OS=Brassica napus GN=BnaCnng62500D PE=3 SV=1
A0A0D3DKC0|A0A0D3DKC0_BRAOL	186.35	33	13	0	Carbamidomethylation; Deamidation (NQ); Carbamylation; Carbamidomethylation (DHKE X@N-term); Mutation	51696	Serine hydroxymethyltransferase OS=Brassica oleracea var. oleracea PE=3 SV=1
A0A078IJ35|A0A078IJ35_BRANA	186.34	27	19	3	Oxidation (M); Deamidation (NQ); Ubiquitin; Carbamidomethylation (DHKE X@N-term); Mutation	70894	Polyadenylate-binding protein OS=Brassica napus GN=BnaA06g03080D PE=3 SV=1
M4DQK4|M4DQK4_BRARP	186.34	27	19	3	Oxidation (M); Deamidation (NQ); Ubiquitin; Carbamidomethylation (DHKE X@N-term); Mutation	70894	Polyadenylate-binding protein OS=Brassica rapa subsp. pekinensis GN=Bra018797 PE=3 SV=1
A0A0P0G2Y7|A0A0P0G2Y7_BRANA	186.32	12	14	0	Oxidation (M); Deamidation (NQ); Hydroxylation; Carbamidomethylation (DHKE X@N-term)	148135	BnaA7.mtHSP70-1-like protein OS=Brassica napus PE=3 SV=1
M4F9A6|M4F9A6_BRARP	186.24	40	21	0	Deamidation (NQ); Acetylation (Protein N-term); Carbamylation; Carbamidomethylation (DHKE X@N-term); Dethiomethyl	55465	Uncharacterized protein OS=Brassica rapa subsp. pekinensis GN=Bra037669 PE=4 SV=1
A0A0D3CKB5|A0A0D3CKB5_BRAOL	186.21	47	13	1	Carbamidomethylation; Oxidation (M); Deamidation (NQ); Acetylation (N-term); Carbamylation; 7 more	42947	Uncharacterized protein OS=Brassica oleracea var. oleracea PE=4 SV=1
A0A078EGE2|A0A078EGE2_BRANA	186.21	47	13	1	Carbamidomethylation; Oxidation (M); Deamidation (NQ); Acetylation (N-term); Carbamylation; 7 more	42947	BnaC05g39470D protein OS=Brassica napus GN=BnaC05g39470D PE=4 SV=1
A0A078IK98|A0A078IK98_BRANA	186.14	35	13	0	Carbamidomethylation; Deamidation (NQ); Carbamylation; Carbamidomethylation (DHKE X@N-term); Mutation	47473	Serine hydroxymethyltransferase OS=Brassica napus GN=BnaCnng19300D PE=3 SV=1
M4EVB6|M4EVB6_BRARP	186.14	32	13	0	Carbamidomethylation; Deamidation (NQ); Carbamylation; Carbamidomethylation (DHKE X@N-term); Mutation	51684	Serine hydroxymethyltransferase OS=Brassica rapa subsp. pekinensis GN=Bra032749 PE=3 SV=1
A0A0D3BYV0|A0A0D3BYV0_BRAOL	186.14	32	13	0	Carbamidomethylation; Deamidation (NQ); Carbamylation; Carbamidomethylation (DHKE X@N-term); Mutation	51542	Serine hydroxymethyltransferase OS=Brassica oleracea var. oleracea PE=3 SV=1
A0A078CUD8|A0A078CUD8_BRANA	186.02	37	17	5	Deamidation (NQ); Acetylation (Protein N-term); Carbamylation; Carbamidomethylation (DHKE X@N-term); Carboxyl modification with ethanolamine; Mutation	51788	BnaA03g06500D protein OS=Brassica napus GN=BnaA03g06500D PE=4 SV=1
A0A0D3A374|A0A0D3A374_BRAOL	186	30	15	3	Carbamidomethylation; Oxidation (M); Deamidation (NQ); Acetylation (N-term); Carbamylation; 6 more	52390	Peroxidase OS=Brassica oleracea var. oleracea PE=3 SV=1
A0A078JJA6|A0A078JJA6_BRANA	186	30	15	3	Carbamidomethylation; Oxidation (M); Deamidation (NQ); Acetylation (N-term); Carbamylation; 6 more	52390	Peroxidase OS=Brassica napus GN=BnaCnng52220D PE=3 SV=1
W0TGY5|W0TGY5_BRARP	185.81	62	13	1	Carbamidomethylation; Deamidation (NQ); Carbamylation; Dehydration; Carbamidomethylation (DHKE X@N-term); 2 3-dihydro-2 2-dimethyl-7-benzofuranol N-methyl carbamate	27654	Ascorbate peroxidase OS=Brassica rapa subsp. pekinensis GN=APX PE=2 SV=1
C9EH45|C9EH45_BRARP	185.81	62	13	1	Carbamidomethylation; Deamidation (NQ); Carbamylation; Dehydration; Carbamidomethylation (DHKE X@N-term); 2 3-dihydro-2 2-dimethyl-7-benzofuranol N-methyl carbamate	27682	APX OS=Brassica rapa subsp. pekinensis GN=APX PE=2 SV=1
G0UE16|G0UE16_BRARO	185.81	62	13	1	Carbamidomethylation; Deamidation (NQ); Carbamylation; Dehydration; Carbamidomethylation (DHKE X@N-term); 2 3-dihydro-2 2-dimethyl-7-benzofuranol N-methyl carbamate	27682	Ascorbate peroxidase 1 OS=Brassica rapa subsp. oleifera GN=apx1 PE=2 SV=1
J7LPZ5|J7LPZ5_BRARO	185.81	61	13	1	Carbamidomethylation; Deamidation (NQ); Carbamylation; Dehydration; Carbamidomethylation (DHKE X@N-term); 2 3-dihydro-2 2-dimethyl-7-benzofuranol N-methyl carbamate	27896	Ascorbate peroxidase (Fragment) OS=Brassica rapa subsp. oleifera GN=apx1 PE=2 SV=1
M4F3A1|M4F3A1_BRARP	185.69	34	21	2	Oxidation (M); Amidation; Carbamylation; Carbamidomethylation (DHKE X@N-term); Mutation	46651	Uncharacterized protein OS=Brassica rapa subsp. pekinensis GN=Bra035551 PE=3 SV=1
M4D986|M4D986_BRARP	185.53	26	14	0	Oxidation (M); Deamidation (NQ); Acetylation (N-term); Carbamylation; Methyl ester; 4 more	59528	Uncharacterized protein OS=Brassica rapa subsp. pekinensis GN=Bra013046 PE=3 SV=1
M4CYG6|M4CYG6_BRARP	185.4	31	13	0	Oxidation (M); Deamidation (NQ); Acetylation (Protein N-term); Carbamylation; Ubiquitin; 3 more	44700	Glutamate dehydrogenase OS=Brassica rapa subsp. pekinensis GN=Bra009263 PE=3 SV=1
A0A0D3C4M9|A0A0D3C4M9_BRAOL	185.37	33	19	0	Carbamylation; Carbamidomethylation (DHKE X@N-term); Mutation	42554	S-adenosylmethionine synthase OS=Brassica oleracea var. oleracea PE=3 SV=1
M4DL38|M4DL38_BRARP	185.37	33	19	0	Carbamylation; Carbamidomethylation (DHKE X@N-term); Mutation	42554	S-adenosylmethionine synthase OS=Brassica rapa subsp. pekinensis GN=Bra017219 PE=3 SV=1
M4CL06|M4CL06_BRARP	185.36	10	14	0	Oxidation (M); Deamidation (NQ); Amidation; Carbamylation; Carbamidomethylation (DHKE X@N-term); Mutation	141118	Ribosome biogenesis protein BOP1 homolog OS=Brassica rapa subsp. pekinensis GN=Bra004892 PE=3 SV=1
M4CJS1|M4CJS1_BRARP	185.32	47	19	4	Deamidation (NQ); Acetylation (N-term); Carbamylation; Methyl ester; Ubiquitin; 2 more	39445	Uncharacterized protein OS=Brassica rapa subsp. pekinensis GN=Bra004455 PE=3 SV=1
A0A078CSH1|A0A078CSH1_BRANA	185.32	47	19	4	Deamidation (NQ); Acetylation (N-term); Carbamylation; Methyl ester; Ubiquitin; 2 more	39445	BnaA05g00500D protein OS=Brassica napus GN=BnaA05g00500D PE=3 SV=1
A0A078J4Z8|A0A078J4Z8_BRANA	184.97	47	17	1	Carbamylation; Ubiquitin; Carbamidomethylation (DHKE X@N-term); Replacement of 2 protons by nickel; Mutation	39475	BnaC04g51940D protein OS=Brassica napus GN=BnaC04g51940D PE=3 SV=1
A0A0D3CPI3|A0A0D3CPI3_BRAOL	184.89	27	18	2	Oxidation (M); Deamidation (NQ); Ubiquitin; Carbamidomethylation (DHKE X@N-term); Mutation	70971	Polyadenylate-binding protein OS=Brassica oleracea var. oleracea GN=PAB8 PE=3 SV=1
A0A078IYF7|A0A078IYF7_BRANA	184.89	27	18	2	Oxidation (M); Deamidation (NQ); Ubiquitin; Carbamidomethylation (DHKE X@N-term); Mutation	70971	Polyadenylate-binding protein OS=Brassica napus GN=BnaCnng26160D PE=3 SV=1
A0A0D3CWV4|A0A0D3CWV4_BRAOL	184.81	27	10	2	Deamidation (NQ); Carbamylation; Carbamidomethylation (DHKE X@N-term); Ammonia-loss (N); Menadione hydroquinone derivative; Mutation	42567	Uncharacterized protein OS=Brassica oleracea var. oleracea PE=4 SV=1
A0A078HTG4|A0A078HTG4_BRANA	184.73	54	8	6	Deamidation (NQ); Acetylation (Protein N-term); Lipoyl; Carbamidomethylation (DHKE X@N-term)	19868	BnaC06g02150D protein OS=Brassica napus GN=BnaC06g02150D PE=4 SV=1
A0A0D3CP94|A0A0D3CP94_BRAOL	184.73	54	8	6	Deamidation (NQ); Acetylation (Protein N-term); Lipoyl; Carbamidomethylation (DHKE X@N-term)	19868	Uncharacterized protein OS=Brassica oleracea var. oleracea PE=4 SV=1
M4DBY9|M4DBY9_BRARP	184.72	37	14	1	Carbamidomethylation; Deamidation (NQ); Carbamylation; Carbamidomethylation (DHKE X@N-term); Mutation	47572	Serine hydroxymethyltransferase OS=Brassica rapa subsp. pekinensis GN=Bra014001 PE=3 SV=1
A0A078I8R0|A0A078I8R0_BRANA	184.72	37	14	1	Carbamidomethylation; Deamidation (NQ); Carbamylation; Carbamidomethylation (DHKE X@N-term); Mutation	47572	Serine hydroxymethyltransferase OS=Brassica napus GN=BnaAnng08840D PE=3 SV=1
A0A078HE83|A0A078HE83_BRANA	184.62	21	10	0	Deamidation (NQ); Carbamylation; Formylation (Protein N-term); Sulphone; Carbamidomethylation (DHKE X@N-term); 2 3-dihydro-2 2-dimethyl-7-benzofuranol N-methyl carbamate	62858	BnaA08g19570D protein OS=Brassica napus GN=BnaA08g19570D PE=4 SV=1
M4ERQ9|M4ERQ9_BRARP	184.48	47	17	0	Carbamidomethylation; Carbamylation; Carbamidomethylation (DHKE X@N-term); Mutation	39661	Uncharacterized protein OS=Brassica rapa subsp. pekinensis GN=Bra031485 PE=4 SV=1
A0A0D3B3I1|A0A0D3B3I1_BRAOL	184.45	50	14	4	Deamidation (NQ); Acetylation (N-term); Carbamylation; Oxidation (HW); Pyro-glu from Q; 4 more	21934	Uncharacterized protein OS=Brassica oleracea var. oleracea PE=3 SV=1
M4EJQ9|M4EJQ9_BRARP	184.45	50	14	4	Deamidation (NQ); Acetylation (N-term); Carbamylation; Oxidation (HW); Pyro-glu from Q; 4 more	21975	Uncharacterized protein OS=Brassica rapa subsp. pekinensis GN=Bra029025 PE=3 SV=1
A0A078I1Y5|A0A078I1Y5_BRANA	184.45	50	14	4	Deamidation (NQ); Acetylation (N-term); Carbamylation; Oxidation (HW); Pyro-glu from Q; 4 more	21934	BnaC03g14590D protein OS=Brassica napus GN=BnaC03g14590D PE=3 SV=1
A0A078I1U9|A0A078I1U9_BRANA	184.45	50	14	4	Deamidation (NQ); Acetylation (N-term); Carbamylation; Oxidation (HW); Pyro-glu from Q; 4 more	21961	BnaA03g11850D protein OS=Brassica napus GN=BnaA03g11850D PE=3 SV=1
M4F0M1|M4F0M1_BRARP	184.42	29	15	0	Carbamidomethylation; Deamidation (NQ); Carbamylation; Carbamidomethylation (DHKE X@N-term); Tri nitro benzene	63145	D-3-phosphoglycerate dehydrogenase OS=Brassica rapa subsp. pekinensis GN=Bra034616 PE=3 SV=1
M4F0I5|M4F0I5_BRARP	184.35	16	10	0	Carbamidomethylation; Carbamylation; Dehydration; Carbamidomethylation (DHKE X@N-term); Mutation	82407	Uncharacterized protein OS=Brassica rapa subsp. pekinensis GN=Bra034580 PE=4 SV=1
A0A078IH32|A0A078IH32_BRANA	184.35	27	10	0	Carbamidomethylation; Carbamylation; Dehydration; Carbamidomethylation (DHKE X@N-term); Mutation	50412	BnaA08g11470D protein OS=Brassica napus GN=BnaA08g11470D PE=3 SV=1
M4CQR2|M4CQR2_BRARP	184.04	38	14	1	Deamidation (NQ); Acetylation (N-term); Carbamylation; Pyro-glu from Q; Carbamidomethylation (DHKE X@N-term); 2 more	32167	40S ribosomal protein S8 OS=Brassica rapa subsp. pekinensis GN=Bra006553 PE=3 SV=1
A0A0D3DHM5|A0A0D3DHM5_BRAOL	183.88	32	18	3	Carbamidomethylation; Deamidation (NQ); Carbamylation; Methyl ester; Carbamidomethylation (DHKE X@N-term); 2 more	62783	D-3-phosphoglycerate dehydrogenase OS=Brassica oleracea var. oleracea GN=EDA9 PE=3 SV=1
A0A078C6C5|A0A078C6C5_BRANA	183.88	32	18	3	Carbamidomethylation; Deamidation (NQ); Carbamylation; Methyl ester; Carbamidomethylation (DHKE X@N-term); 2 more	62783	D-3-phosphoglycerate dehydrogenase OS=Brassica napus GN=BnaC07g44840D PE=3 SV=1
A0A078IH14|A0A078IH14_BRANA	183.88	32	18	3	Carbamidomethylation; Deamidation (NQ); Carbamylation; Methyl ester; Carbamidomethylation (DHKE X@N-term); 2 more	62724	D-3-phosphoglycerate dehydrogenase OS=Brassica napus GN=BnaA03g50990D PE=3 SV=1
A0A078EV11|A0A078EV11_BRANA	183.58	22	13	2	Oxidation (M); Deamidation (NQ); Acetylation (N-term); Carbamylation; Methyl ester; 2 more	65613	BnaC02g28190D protein OS=Brassica napus GN=BnaC02g28190D PE=4 SV=1
M4DPN8|M4DPN8_BRARP	183.58	22	13	2	Oxidation (M); Deamidation (NQ); Acetylation (N-term); Carbamylation; Methyl ester; 2 more	65575	Uncharacterized protein OS=Brassica rapa subsp. pekinensis GN=Bra018479 PE=4 SV=1
A0A0D3ASS6|A0A0D3ASS6_BRAOL	183.58	22	13	2	Oxidation (M); Deamidation (NQ); Acetylation (N-term); Carbamylation; Methyl ester; 2 more	65613	Uncharacterized protein OS=Brassica oleracea var. oleracea PE=4 SV=1
A0A078E9C4|A0A078E9C4_BRANA	183.58	22	13	2	Oxidation (M); Deamidation (NQ); Acetylation (N-term); Carbamylation; Methyl ester; 2 more	65575	BnaA02g21300D protein OS=Brassica napus GN=BnaA02g21300D PE=4 SV=1
A0A078ILW4|A0A078ILW4_BRANA	183.58	62	16	2	Deamidation (NQ); Carbamylation; Dehydration; Formylation; Carbamidomethylation (DHKE X@N-term); Mutation	24102	BnaCnng19060D protein OS=Brassica napus GN=BnaCnng19060D PE=3 SV=1
A0A0D3E034|A0A0D3E034_BRAOL	183.58	62	16	2	Deamidation (NQ); Carbamylation; Dehydration; Formylation; Carbamidomethylation (DHKE X@N-term); Mutation	24102	Uncharacterized protein OS=Brassica oleracea var. oleracea PE=3 SV=1
M4DKT9|M4DKT9_BRARP	183.51	41	14	2	Deamidation (NQ); Acetylation (N-term); Carbamylation; Methyl ester; Pyro-glu from Q; 2 more	37923	Peroxidase OS=Brassica rapa subsp. pekinensis GN=Bra017120 PE=3 SV=1
A0A078G074|A0A078G074_BRANA	183.51	41	14	2	Deamidation (NQ); Acetylation (N-term); Carbamylation; Methyl ester; Pyro-glu from Q; 2 more	37923	Peroxidase OS=Brassica napus GN=BnaA04g22000D PE=3 SV=1
sp|P49611|METK1_BRAJU	183.47	45	22	1	Carbamidomethylation; Deamidation (NQ); Carbamylation; Carbamidomethylation (DHKE X@N-term); Mutation	43226	S-adenosylmethionine synthase 1 OS=Brassica juncea GN=SAMS1 PE=2 SV=1
A0A0D3D4C8|A0A0D3D4C8_BRAOL	183.4	35	11	0	Carbamidomethylation; Oxidation (M); Deamidation (NQ); Amidation; Carbamylation; 2 more	40799	Uncharacterized protein OS=Brassica oleracea var. oleracea GN=MOD1 PE=4 SV=1
Q93X66|Q93X66_BRANA	183.4	35	11	0	Carbamidomethylation; Oxidation (M); Deamidation (NQ); Amidation; Carbamylation; 2 more	40799	Enoyl-[acyl-carrier protein] reductase OS=Brassica napus GN=enrA1 PE=2 SV=1
A0A078IGW2|A0A078IGW2_BRANA	183.34	50	13	1	Deamidation (NQ); Carbamylation; Hydroxylation; Oxidation (HW); Pyro-glu from Q; 4 more	21789	BnaCnng16580D protein OS=Brassica napus GN=BnaCnng16580D PE=3 SV=1
P93659|P93659_BRANA	183.21	29	23	0	Deamidation (NQ); Carbamylation; Carbamidomethylation (DHKE X@N-term); HexNAcylation (ST); N-glucuronylation; 2 more	96911	Jasmonate inducible protein OS=Brassica napus PE=2 SV=1
M4EZP5|M4EZP5_BRARP	183.04	23	15	5	Deamidation (NQ); Acetylation (Protein N-term); Carbamylation; Carbamidomethylation (DHKE X@N-term); Mutation	64745	Uncharacterized protein OS=Brassica rapa subsp. pekinensis GN=Bra034288 PE=4 SV=1
A0A078GZ68|A0A078GZ68_BRANA	182.99	36	12	0	Carbamidomethylation; Deamidation (NQ); Carbamylation; Carbamidomethylation (DHKE X@N-term); Mutation	21439	Superoxide dismutase [Cu-Zn] OS=Brassica napus GN=BnaA04g16310D PE=3 SV=1
M4EJM6|M4EJM6_BRARP	182.89	33	21	0	Oxidation (M); Carbamylation; Carbamidomethylation (DHKE X@N-term); Mutation	53739	Uncharacterized protein OS=Brassica rapa subsp. pekinensis GN=Bra028992 PE=3 SV=1
A0A0D3D225|A0A0D3D225_BRAOL	182.82	41	17	1	Oxidation (M); Deamidation (NQ); Carbamylation; Carbamidomethylation (DHKE X@N-term)	40024	Uncharacterized protein OS=Brassica oleracea var. oleracea PE=4 SV=1
M4F6W4|M4F6W4_BRARP	182.76	49	11	1	Amidation; Carbamylation; Carbamidomethylation (DHKE X@N-term); Mutation	27355	Uncharacterized protein OS=Brassica rapa subsp. pekinensis GN=Bra036824 PE=4 SV=1
A0A078CS49|A0A078CS49_BRANA	182.76	49	11	1	Amidation; Carbamylation; Carbamidomethylation (DHKE X@N-term); Mutation	27355	BnaA09g31830D protein OS=Brassica napus GN=BnaA09g31830D PE=4 SV=1
A0A078FE18|A0A078FE18_BRANA	182.75	36	13	0	Carbamidomethylation; Deamidation (NQ); Amidation; Hydroxylation; Carbamidomethylation (DHKE X@N-term); 3 more	37774	BnaA03g00830D protein OS=Brassica napus GN=BnaA03g00830D PE=4 SV=1
M4EE20|M4EE20_BRARP	182.54	26	17	0	Oxidation (M); Deamidation (NQ); Acetylation (N-term); Amidation; Carbamylation; 2 more	73163	Uncharacterized protein OS=Brassica rapa subsp. pekinensis GN=Bra027030 PE=3 SV=1
A0A078IBN1|A0A078IBN1_BRANA	182.43	24	10	2	Deamidation (NQ); Carbamylation; Carbamidomethylation (DHKE X@N-term); Carboxyl modification with ethanolamine; 2-OH-ethyl thio-Ser; Mutation	31095	BnaA03g17080D protein OS=Brassica napus GN=BnaA03g17080D PE=4 SV=1
M4E2V7|M4E2V7_BRARP	182.43	24	10	2	Deamidation (NQ); Carbamylation; Carbamidomethylation (DHKE X@N-term); Carboxyl modification with ethanolamine; 2-OH-ethyl thio-Ser; Mutation	31090	Uncharacterized protein OS=Brassica rapa subsp. pekinensis GN=Bra023108 PE=4 SV=1
A0A078E758|A0A078E758_BRANA	182.41	21	15	6	Carbamylation; Carbamidomethylation (DHKE X@N-term)	82169	BnaC09g45990D protein OS=Brassica napus GN=BnaC09g45990D PE=4 SV=1
A0A078G6B0|A0A078G6B0_BRANA	182.36	40	10	1	Deamidation (NQ); Carbamylation; Carbamidomethylation (DHKE X@N-term)	30869	BnaA01g28340D protein OS=Brassica napus GN=BnaA01g28340D PE=4 SV=1
A0A078E5J4|A0A078E5J4_BRANA	182.03	36	20	2	Carbamylation; Carbamidomethylation (DHKE X@N-term); Pyrrolidone from Proline	53832	Dihydrolipoyl dehydrogenase OS=Brassica napus GN=BnaC05g36150D PE=4 SV=1
A0A0D3CJC9|A0A0D3CJC9_BRAOL	182.03	36	20	2	Carbamylation; Carbamidomethylation (DHKE X@N-term); Pyrrolidone from Proline	53832	Dihydrolipoyl dehydrogenase OS=Brassica oleracea var. oleracea GN=mtLPD2 PE=4 SV=1
A0A078HFY6|A0A078HFY6_BRANA	182	29	20	0	Oxidation (M); Carbamylation; Carbamidomethylation (DHKE X@N-term); Mutation	58247	BnaA03g11590D protein OS=Brassica napus GN=BnaA03g11590D PE=3 SV=1
A0A078F0B1|A0A078F0B1_BRANA	182	44	9	0	Carbamidomethylation; Carbamylation; Carbamidomethylation (DHKE X@N-term); 2 3-dihydro-2 2-dimethyl-7-benzofuranol N-methyl carbamate	27991	BnaA09g49190D protein OS=Brassica napus GN=BnaA09g49190D PE=3 SV=1
M4ES20|M4ES20_BRARP	182	44	9	0	Carbamidomethylation; Carbamylation; Carbamidomethylation (DHKE X@N-term); 2 3-dihydro-2 2-dimethyl-7-benzofuranol N-methyl carbamate	27991	Uncharacterized protein OS=Brassica rapa subsp. pekinensis GN=Bra031598 PE=3 SV=1
M4F578|M4F578_BRARP	181.92	42	18	2	Carbamidomethylation; Deamidation (NQ); Carbamylation; Carbamidomethylation (DHKE X@N-term); Mutation	49317	Elongation factor Tu OS=Brassica rapa subsp. pekinensis GN=Bra036234 PE=3 SV=1
A0A078G6J1|A0A078G6J1_BRANA	181.92	42	18	2	Carbamidomethylation; Deamidation (NQ); Carbamylation; Carbamidomethylation (DHKE X@N-term); Mutation	49402	Elongation factor Tu OS=Brassica napus GN=BnaA09g01140D PE=3 SV=1
A0A0D3E058|A0A0D3E058_BRAOL	181.92	42	18	2	Carbamidomethylation; Deamidation (NQ); Carbamylation; Carbamidomethylation (DHKE X@N-term); Mutation	49508	Elongation factor Tu OS=Brassica oleracea var. oleracea PE=3 SV=1
A0A078GB51|A0A078GB51_BRANA	181.92	42	18	2	Carbamidomethylation; Deamidation (NQ); Carbamylation; Carbamidomethylation (DHKE X@N-term); Mutation	49550	Elongation factor Tu OS=Brassica napus GN=BnaC09g00290D PE=3 SV=1
A0A0D3AAF3|A0A0D3AAF3_BRAOL	181.92	45	18	3	Carbamylation; Carbamidomethylation (DHKE X@N-term); Mutation	37593	Uncharacterized protein OS=Brassica oleracea var. oleracea PE=4 SV=1
M4EQ80|M4EQ80_BRARP	181.9	61	16	1	Carbamidomethylation; Oxidation (M); Deamidation (NQ); Acetylation (N-term); Carbamylation; 3 more	35690	Malate dehydrogenase OS=Brassica rapa subsp. pekinensis GN=Bra030951 PE=3 SV=1
A0A078CQ26|A0A078CQ26_BRANA	181.9	32	12	3	Deamidation (NQ); Acetylation (N-term); Carbamylation; Methyl ester; Carbamidomethylation (DHKE X@N-term); Mutation	20978	Superoxide dismutase [Cu-Zn] OS=Brassica napus GN=BnaC04g39580D PE=3 SV=1
A0A0D3C666|A0A0D3C666_BRAOL	181.79	34	19	0	Deamidation (NQ); Acetylation (Protein N-term); Carbamylation; Carbamidomethylation (DHKE X@N-term); Dethiomethyl	62302	Uncharacterized protein OS=Brassica oleracea var. oleracea PE=4 SV=1
A0A078JDL6|A0A078JDL6_BRANA	181.7	39	21	0	Carbamylation; Carbamidomethylation (DHKE X@N-term); Mutation	42702	S-adenosylmethionine synthase OS=Brassica napus GN=BnaA01g36920D PE=3 SV=1
M4DXJ5|M4DXJ5_BRARP	181.7	39	21	0	Carbamylation; Carbamidomethylation (DHKE X@N-term); Mutation	42702	S-adenosylmethionine synthase OS=Brassica rapa subsp. pekinensis GN=Bra021241 PE=3 SV=1
M4DVR1|M4DVR1_BRARP	181.62	27	16	3	Oxidation (M); Carbamylation; Dehydration; Pyro-glu from Q; Carbamidomethylation (DHKE X@N-term); 4 more	47324	Cysteine synthase OS=Brassica rapa subsp. pekinensis GN=Bra020605 PE=3 SV=1
A0A078GV44|A0A078GV44_BRANA	181.58	49	11	1	Amidation; Carbamylation; Carbamidomethylation (DHKE X@N-term); Mutation	27343	BnaC07g32150D protein OS=Brassica napus GN=BnaC07g32150D PE=4 SV=1
A0A0D3DA35|A0A0D3DA35_BRAOL	181.35	93	16	6	Carbamidomethylation; Oxidation (M); Deamidation (NQ); Acetylation (Protein N-term); Carbamylation; 6 more	17492	Uncharacterized protein OS=Brassica oleracea var. oleracea PE=4 SV=1
A0A078JPZ3|A0A078JPZ3_BRANA	181.35	93	16	6	Carbamidomethylation; Oxidation (M); Deamidation (NQ); Acetylation (Protein N-term); Carbamylation; 6 more	17492	BnaC07g48800D protein OS=Brassica napus GN=BnaC07g48800D PE=4 SV=1
M4F0Y4|M4F0Y4_BRARP	181.28	44	16	0	Carbamylation; Carbamidomethylation (DHKE X@N-term); Mutation	39678	Phosphoglycerate kinase OS=Brassica rapa subsp. pekinensis GN=Bra034729 PE=3 SV=1
A0A0D3AXH4|A0A0D3AXH4_BRAOL	181.28	46	13	5	Deamidation (NQ); Carbamylation; Carbamidomethylation (DHKE X@N-term); Mutation	38954	Uncharacterized protein OS=Brassica oleracea var. oleracea PE=4 SV=1
M4E2T3|M4E2T3_BRARP	181.27	42	21	0	Carbamylation; Carbamidomethylation (DHKE X@N-term); Mutation	42528	S-adenosylmethionine synthase OS=Brassica rapa subsp. pekinensis GN=Bra023084 PE=3 SV=1
A0A0D3B5A9|A0A0D3B5A9_BRAOL	181.27	42	21	0	Carbamylation; Carbamidomethylation (DHKE X@N-term); Mutation	42528	S-adenosylmethionine synthase OS=Brassica oleracea var. oleracea PE=3 SV=1
A0A0D3BNK6|A0A0D3BNK6_BRAOL	181.17	47	17	1	Carbamylation; Methyl ester; Ubiquitin; Carbamidomethylation (DHKE X@N-term); Replacement of 2 protons by nickel; Mutation	39510	Uncharacterized protein OS=Brassica oleracea var. oleracea PE=3 SV=1
M4DC45|M4DC45_BRARP	181.11	25	16	0	Carbamidomethylation; Deamidation (NQ); Carbamylation; Carbamidomethylation (DHKE X@N-term); Proline oxidation to pyroglutamic acid; 3 more	50668	Uncharacterized protein OS=Brassica rapa subsp. pekinensis GN=Bra014057 PE=3 SV=1
M4DQZ7|M4DQZ7_BRARP	181.04	23	23	0	Deamidation (NQ); Carbamylation; Formylation; Carbamidomethylation (DHKE X@N-term); HexNAcylation (ST); 3 more	124058	Uncharacterized protein OS=Brassica rapa subsp. pekinensis GN=Bra018940 PE=4 SV=1
M4CJX6|M4CJX6_BRARP	180.92	20	13	0	Oxidation (M); Acetylation (K); Carbamylation; Methyl ester; Carbamidomethylation (DHKE X@N-term); Phosphorylation to amine thiol	64382	Uncharacterized protein OS=Brassica rapa subsp. pekinensis GN=Bra004510 PE=4 SV=1
A0A078CVN9|A0A078CVN9_BRANA	180.92	20	13	0	Oxidation (M); Acetylation (K); Carbamylation; Methyl ester; Carbamidomethylation (DHKE X@N-term); Phosphorylation to amine thiol	64809	BnaA05g01120D protein OS=Brassica napus GN=BnaA05g01120D PE=4 SV=1
A0A078CCC6|A0A078CCC6_BRANA	180.76	27	17	0	Carbamidomethylation; Deamidation (NQ); Amidation; Dehydration; Phosphorylation (STY); 2 more	79690	BnaA05g04720D protein OS=Brassica napus GN=BnaA05g04720D PE=4 SV=1
M4CL12|M4CL12_BRARP	180.76	27	17	0	Carbamidomethylation; Deamidation (NQ); Amidation; Dehydration; Phosphorylation (STY); 2 more	79648	Uncharacterized protein OS=Brassica rapa subsp. pekinensis GN=Bra004898 PE=4 SV=1
A0A0D3BN06|A0A0D3BN06_BRAOL	180.66	35	13	2	Oxidation (M); Acetylation (N-term); Carbamylation; Formylation; Hydroxylation; 6 more	42666	Uncharacterized protein OS=Brassica oleracea var. oleracea PE=4 SV=1
A0A078IX31|A0A078IX31_BRANA	180.66	35	13	2	Oxidation (M); Acetylation (N-term); Carbamylation; Formylation; Hydroxylation; 6 more	42701	BnaCnng27390D protein OS=Brassica napus GN=BnaCnng27390D PE=4 SV=1
A0A078E656|A0A078E656_BRANA	180.59	53	16	3	Oxidation (M); Deamidation (NQ); Carbamylation; Carbamidomethylation (DHKE X@N-term); Mutation	21875	BnaA08g22890D protein OS=Brassica napus GN=BnaA08g22890D PE=4 SV=1
A0A0D3C265|A0A0D3C265_BRAOL	180.59	26	14	0	Acetylation (Protein N-term); Carbamylation; Carbamidomethylation (DHKE X@N-term); Mutation	61674	Uncharacterized protein OS=Brassica oleracea var. oleracea PE=4 SV=1
M4CB90|M4CB90_BRARP	180.43	41	18	1	Carbamylation; Hydroxylation; Carbamidomethylation (DHKE X@N-term); Mutation	50392	Phosphoglycerate kinase OS=Brassica rapa subsp. pekinensis GN=Bra001470 PE=3 SV=1
M4CVJ5|M4CVJ5_BRARP	180.34	66	19	1	Deamidation (NQ); Acetylation (Protein N-term); Carbamylation; Trimethylation; Carbamidomethylation (DHKE X@N-term); 2 more	21840	Uncharacterized protein OS=Brassica rapa subsp. pekinensis GN=Bra008242 PE=3 SV=1
A0A078JLP0|A0A078JLP0_BRANA	180.34	66	19	1	Deamidation (NQ); Acetylation (Protein N-term); Carbamylation; Trimethylation; Carbamidomethylation (DHKE X@N-term); 2 more	21840	BnaA02g36030D protein OS=Brassica napus GN=BnaA02g36030D PE=3 SV=1
A0A078JKZ0|A0A078JKZ0_BRANA	180.16	51	15	2	Oxidation (M); Deamidation (NQ); Carbamylation; Carbamidomethylation (DHKE X@N-term); Dethiomethyl; Mutation	35808	Malate dehydrogenase OS=Brassica napus GN=BnaCnng55040D PE=3 SV=1
A0A0D3DIT7|A0A0D3DIT7_BRAOL	180.16	51	15	2	Oxidation (M); Deamidation (NQ); Carbamylation; Carbamidomethylation (DHKE X@N-term); Dethiomethyl; Mutation	35808	Malate dehydrogenase OS=Brassica oleracea var. oleracea PE=3 SV=1
A0A0D3CGB8|A0A0D3CGB8_BRAOL	179.99	61	20	7	Carbamidomethylation; Deamidation (NQ); Acetylation (N-term); Carbamylation; Carbamidomethylation (DHKE X@N-term); 2 more	36097	Annexin OS=Brassica oleracea var. oleracea PE=3 SV=1
A0A078HJR9|A0A078HJR9_BRANA	179.99	61	20	7	Carbamidomethylation; Deamidation (NQ); Acetylation (N-term); Carbamylation; Carbamidomethylation (DHKE X@N-term); 2 more	36098	Annexin OS=Brassica napus GN=BnaAnng04520D PE=3 SV=1
X2JGY9|X2JGY9_BRARR	179.99	61	20	7	Carbamidomethylation; Deamidation (NQ); Acetylation (N-term); Carbamylation; Carbamidomethylation (DHKE X@N-term); 2 more	36098	Annexin OS=Brassica rapa subsp. rapa PE=2 SV=1
A0A078CEH0|A0A078CEH0_BRANA	179.99	61	20	7	Carbamidomethylation; Deamidation (NQ); Acetylation (N-term); Carbamylation; Carbamidomethylation (DHKE X@N-term); 2 more	36101	Annexin OS=Brassica napus GN=BnaC05g27530D PE=3 SV=1
A0A078EYG5|A0A078EYG5_BRANA	179.85	22	13	0	Deamidation (NQ); Carbamylation; Dehydration; Hydroxylation; Pyro-glu from Q; 2 more	55567	Protein disulfide-isomerase OS=Brassica napus GN=BnaC05g17110D PE=3 SV=1
M4F6E3|M4F6E3_BRARP	179.82	28	16	2	Oxidation (M); Deamidation (NQ); Amidation; Carbamylation; Dehydration; 2 more	73580	Uncharacterized protein OS=Brassica rapa subsp. pekinensis GN=Bra036653 PE=3 SV=1
M4E9W2|M4E9W2_BRARP	179.68	28	10	1	Deamidation (NQ); Carbamylation; Carbamidomethylation (DHKE X@N-term); Mutation	56579	Uncharacterized protein OS=Brassica rapa subsp. pekinensis GN=Bra025568 PE=4 SV=1
A0A078FDP5|A0A078FDP5_BRANA	179.55	47	13	1	Deamidation (NQ); Acetylation (N-term); Carbamylation; Formylation; N-Succinimidyl-2-morpholine acetate; 2 more	22749	BnaC06g23690D protein OS=Brassica napus GN=BnaC06g23690D PE=4 SV=1
A0A078GDF5|A0A078GDF5_BRANA	179.5	62	18	2	Deamidation (NQ); Acetylation (Protein N-term); Carbamylation; Carbamidomethylation (DHKE X@N-term); Dethiomethyl	34524	BnaC04g49420D protein OS=Brassica napus GN=BnaC04g49420D PE=4 SV=1
Q93X64|Q93X64_BRANA	179.48	29	11	0	Carbamidomethylation; Oxidation (M); Deamidation (NQ); Amidation; Carbamylation; 2 more	40709	Enoyl-[acyl-carrier protein] reductase OS=Brassica napus GN=enrB1 PE=2 SV=1
A0A078DUV5|A0A078DUV5_BRANA	179.48	28	11	0	Carbamidomethylation; Oxidation (M); Deamidation (NQ); Amidation; Carbamylation; 2 more	41468	BnaA03g38220D protein OS=Brassica napus GN=BnaA03g38220D PE=4 SV=1
M4D9J9|M4D9J9_BRARP	179.48	29	11	0	Carbamidomethylation; Oxidation (M); Deamidation (NQ); Amidation; Carbamylation; 2 more	40542	Uncharacterized protein OS=Brassica rapa subsp. pekinensis GN=Bra013159 PE=4 SV=1
A0A078EB73|A0A078EB73_BRANA	179.36	24	12	1	Deamidation (NQ); Carbamylation; Carbamidomethylation (DHKE X@N-term)	61744	Pectinesterase OS=Brassica napus GN=BnaC05g39340D PE=4 SV=1
A0A0D3CKA4|A0A0D3CKA4_BRAOL	179.36	23	12	1	Deamidation (NQ); Carbamylation; Carbamidomethylation (DHKE X@N-term)	63756	Pectinesterase OS=Brassica oleracea var. oleracea PE=4 SV=1
A0A078EA18|A0A078EA18_BRANA	179.36	23	12	1	Deamidation (NQ); Carbamylation; Carbamidomethylation (DHKE X@N-term)	63753	Pectinesterase OS=Brassica napus GN=BnaA05g25150D PE=4 SV=1
A0A078GTT2|A0A078GTT2_BRANA	179.27	58	15	5	Carbamidomethylation; Deamidation (NQ); Amidation; Carbamylation; Carbamidomethylation (DHKE X@N-term)	35526	BnaC05g44250D protein OS=Brassica napus GN=BnaC05g44250D PE=4 SV=1
A0A078I1Y7|A0A078I1Y7_BRANA	179.02	48	13	5	Oxidation (M); Deamidation (NQ); Acetylation (N-term); Carbamylation; Carbamidomethylation (DHKE X@N-term); Dethiomethyl	35584	Malate dehydrogenase OS=Brassica napus GN=BnaC09g17480D PE=3 SV=1
A0A0D3E680|A0A0D3E680_BRAOL	179.02	48	13	5	Oxidation (M); Deamidation (NQ); Acetylation (N-term); Carbamylation; Carbamidomethylation (DHKE X@N-term); Dethiomethyl	35584	Malate dehydrogenase OS=Brassica oleracea var. oleracea PE=3 SV=1
A0A078FRJ6|A0A078FRJ6_BRANA	178.93	51	15	2	Oxidation (M); Deamidation (NQ); Carbamylation; Hydroxylation; Carbamidomethylation (DHKE X@N-term); 2 more	35788	Malate dehydrogenase OS=Brassica napus GN=BnaA08g27880D PE=3 SV=1
A0A0D3BD05|A0A0D3BD05_BRAOL	178.92	34	16	11	Carbamidomethylation; Deamidation (NQ); Carbamylation; Sulphone; Carbamidomethylation (DHKE X@N-term); 2 more	61345	Uncharacterized protein OS=Brassica oleracea var. oleracea PE=3 SV=1
M4CCK4|M4CCK4_BRARP	178.92	34	16	11	Carbamidomethylation; Deamidation (NQ); Carbamylation; Sulphone; Carbamidomethylation (DHKE X@N-term); 2 more	61317	Uncharacterized protein OS=Brassica rapa subsp. pekinensis GN=Bra001934 PE=3 SV=1
A0A078DZR2|A0A078DZR2_BRANA	178.92	34	16	11	Carbamidomethylation; Deamidation (NQ); Carbamylation; Sulphone; Carbamidomethylation (DHKE X@N-term); 2 more	61317	BnaC03g43530D protein OS=Brassica napus GN=BnaC03g43530D PE=3 SV=1
A0A0D3B8Y8|A0A0D3B8Y8_BRAOL	178.91	22	12	2	Deamidation (NQ); Carbamylation; Carbamidomethylation (DHKE X@N-term)	72007	Uncharacterized protein OS=Brassica oleracea var. oleracea PE=4 SV=1
M4D2C0|M4D2C0_BRARP	178.85	29	15	0	Deamidation (NQ); Carbamylation; Carbamidomethylation (DHKE X@N-term)	72477	Uncharacterized protein OS=Brassica rapa subsp. pekinensis GN=Bra010620 PE=3 SV=1
M4DL20|M4DL20_BRARP	178.82	28	12	4	Deamidation (NQ); Carbamylation; Carbamidomethylation (DHKE X@N-term); 2-OH-ethyl thio-Ser; Mutation	30639	Uncharacterized protein OS=Brassica rapa subsp. pekinensis GN=Bra017201 PE=4 SV=1
A0A0D3AK84|A0A0D3AK84_BRAOL	178.72	60	15	0	Oxidation (M); Deamidation (NQ); Carbamylation; Dehydration; Hydroxylation; 2 more	26702	Uncharacterized protein OS=Brassica oleracea var. oleracea PE=3 SV=1
A0A078JAW3|A0A078JAW3_BRANA	178.52	23	16	1	Carbamylation; Carbamidomethylation (DHKE X@N-term); Mutation	67443	Polyadenylate-binding protein OS=Brassica napus GN=BnaC03g77220D PE=3 SV=1
M4DUD1|M4DUD1_BRARP	178.36	66	17	4	Oxidation (M); Deamidation (NQ); Carbamylation; Dehydration; Hydroxylation; 2 more	26798	Uncharacterized protein OS=Brassica rapa subsp. pekinensis GN=Bra020124 PE=3 SV=1
A0A078I2J6|A0A078I2J6_BRANA	178.36	48	17	4	Oxidation (M); Deamidation (NQ); Carbamylation; Dehydration; Hydroxylation; 2 more	37039	BnaA02g05060D protein OS=Brassica napus GN=BnaA02g05060D PE=3 SV=1
A0A0D3BLH1|A0A0D3BLH1_BRAOL	178.34	23	17	0	Carbamylation; Carbamidomethylation (DHKE X@N-term); Mutation	67567	Polyadenylate-binding protein OS=Brassica oleracea var. oleracea PE=3 SV=1
M4E406|M4E406_BRARP	178.32	40	15	11	Carbamidomethylation; Oxidation (M); Deamidation (NQ); Carbamylation; Carbamidomethylation (DHKE X@N-term); 2 more	36073	Peroxidase OS=Brassica rapa subsp. pekinensis GN=Bra023509 PE=3 SV=1
A0A078D8J3|A0A078D8J3_BRANA	178.32	40	15	11	Carbamidomethylation; Oxidation (M); Deamidation (NQ); Carbamylation; Carbamidomethylation (DHKE X@N-term); 2 more	36073	Peroxidase OS=Brassica napus GN=BnaA02g02520D PE=3 SV=1
A0A078JQB1|A0A078JQB1_BRANA	178.27	63	17	2	Carbamylation; Carbamidomethylation (DHKE X@N-term); 2-amino-3-oxo-butanoic_acid; Mutation	21873	BnaAnng29030D protein OS=Brassica napus GN=BnaAnng29030D PE=3 SV=1
A0A078JRA8|A0A078JRA8_BRANA	178.23	29	18	2	Carbamidomethylation; Deamidation (NQ); Amidation; Dehydration; Phosphorylation (STY); 2 more	79478	BnaAnng26460D protein OS=Brassica napus GN=BnaAnng26460D PE=4 SV=1
A0A0D3C8E5|A0A0D3C8E5_BRAOL	178.2	52	30	0	Carbamidomethylation; Oxidation (M); Acetylation (K); Amidation; Carbamylation; 6 more	51945	Elongation factor 1-alpha OS=Brassica oleracea var. oleracea PE=3 SV=1
A0A078E6Y5|A0A078E6Y5_BRANA	178.2	50	30	0	Carbamidomethylation; Oxidation (M); Acetylation (K); Amidation; Carbamylation; 6 more	53987	Elongation factor 1-alpha OS=Brassica napus GN=BnaC05g05630D PE=3 SV=1
A0A0D3C2I5|A0A0D3C2I5_BRAOL	178.17	29	10	2	Carbamidomethylation; Deamidation (NQ); Acetylation (N-term); Carbamylation; Carbamidomethylation (DHKE X@N-term); 2 more	21360	Superoxide dismutase [Cu-Zn] OS=Brassica oleracea var. oleracea GN=CSD2 PE=3 SV=1
A0A0D3B3E5|A0A0D3B3E5_BRAOL	178.15	29	18	0	Oxidation (M); Carbamylation; Carbamidomethylation (DHKE X@N-term); Mutation	55713	Uncharacterized protein (Fragment) OS=Brassica oleracea var. oleracea PE=3 SV=1
M4EFU8|M4EFU8_BRARP	177.75	47	17	0	Carbamidomethylation; Deamidation (NQ); Carbamylation; Dehydration; Carbamidomethylation (DHKE X@N-term); Mutation	45309	Succinyl-CoA ligase subunit beta OS=Brassica rapa subsp. pekinensis GN=Bra027661 PE=3 SV=1
A0A078D9A1|A0A078D9A1_BRANA	177.69	34	21	0	Deamidation (NQ); Carbamylation; Hydroxylation; Carbamidomethylation (DHKE X@N-term); Mutation	72914	BnaA02g00030D protein OS=Brassica napus GN=BnaA02g00030D PE=3 SV=1
M4EIL3|M4EIL3_BRARP	177.69	34	21	0	Deamidation (NQ); Carbamylation; Hydroxylation; Carbamidomethylation (DHKE X@N-term); Mutation	72871	Uncharacterized protein OS=Brassica rapa subsp. pekinensis GN=Bra028628 PE=3 SV=1
A0A078HVT2|A0A078HVT2_BRANA	177.63	25	13	0	Deamidation (NQ); Carbamylation; Dehydration; Formylation; Carbamidomethylation (DHKE X@N-term); 2 more	55972	Protein disulfide-isomerase OS=Brassica napus GN=BnaCnng09890D PE=3 SV=1
A0A078IKF4|A0A078IKF4_BRANA	177.58	29	7	3	Deamidation (NQ); Acetylation (N-term); Amidation; Carbamylation; Methyl ester; 2 more	35225	Peroxidase OS=Brassica napus GN=BnaC05g03300D PE=3 SV=1
A0A0D3C7R9|A0A0D3C7R9_BRAOL	177.58	29	7	3	Deamidation (NQ); Acetylation (N-term); Amidation; Carbamylation; Methyl ester; 2 more	35126	Peroxidase OS=Brassica oleracea var. oleracea PE=3 SV=1
A0A0D3B358|A0A0D3B358_BRAOL	177.48	26	12	0	Deamidation (NQ); Carbamylation; Carbamidomethylation (DHKE X@N-term)	62989	Uncharacterized protein OS=Brassica oleracea var. oleracea PE=3 SV=1
A0A078FIJ5|A0A078FIJ5_BRANA	177.48	26	12	0	Deamidation (NQ); Carbamylation; Carbamidomethylation (DHKE X@N-term)	62985	BnaC03g13440D protein OS=Brassica napus GN=BnaC03g13440D PE=3 SV=1
A0A078CBH7|A0A078CBH7_BRANA	177.39	27	19	0	Carbamidomethylation; Oxidation (M); Acetylation (Protein N-term); Carbamylation; Carbamidomethylation (DHKE X@N-term); 2 more	84917	BnaA03g28400D protein OS=Brassica napus GN=BnaA03g28400D PE=3 SV=1
A0A078EPB1|A0A078EPB1_BRANA	177.36	44	13	0	Carbamidomethylation; Deamidation (NQ); Carbamylation; Carbamidomethylation (DHKE X@N-term); Mutation	27158	BnaC04g25490D protein OS=Brassica napus GN=BnaC04g25490D PE=3 SV=1
A0A078HXL9|A0A078HXL9_BRANA	177.11	22	9	0	Deamidation (NQ); Carbamylation; Carbamidomethylation (DHKE X@N-term); Mutation	56623	BnaA04g10360D protein OS=Brassica napus GN=BnaA04g10360D PE=4 SV=1
A0A0D3C4Z3|A0A0D3C4Z3_BRAOL	177	39	13	2	Acetylation (N-term); Carbamylation; Methyl ester; Pyro-glu from Q; Carbamidomethylation (DHKE X@N-term); 2 3-dihydro-2 2-dimethyl-7-benzofuranol N-methyl carbamate	37974	Peroxidase OS=Brassica oleracea var. oleracea PE=3 SV=1
A0A078ITF2|A0A078ITF2_BRANA	177	39	13	2	Acetylation (N-term); Carbamylation; Methyl ester; Pyro-glu from Q; Carbamidomethylation (DHKE X@N-term); 2 3-dihydro-2 2-dimethyl-7-benzofuranol N-methyl carbamate	37974	Peroxidase OS=Brassica napus GN=BnaC04g56610D PE=3 SV=1
M4E6P0|M4E6P0_BRARP	176.91	67	17	1	Carbamidomethylation; Acetylation (Protein N-term); Carbamylation; Carbamidomethylation (DHKE X@N-term); Carboxylation (DKW); 2 3-dihydro-2 2-dimethyl-7-benzofuranol N-methyl carbamate	29460	Uncharacterized protein OS=Brassica rapa subsp. pekinensis GN=Bra024444 PE=4 SV=1
A0A078FAA9|A0A078FAA9_BRANA	176.91	67	17	1	Carbamidomethylation; Acetylation (Protein N-term); Carbamylation; Carbamidomethylation (DHKE X@N-term); Carboxylation (DKW); 2 3-dihydro-2 2-dimethyl-7-benzofuranol N-methyl carbamate	29430	BnaA06g25010D protein OS=Brassica napus GN=BnaA06g25010D PE=4 SV=1
A0A078G203|A0A078G203_BRANA	176.83	16	9	1	Deamidation (NQ); Carbamylation; Carbamidomethylation (DHKE X@N-term); Pyridylacetyl; Phosphorylation to amine thiol; Methylphosphonylation	63600	BnaC07g11970D protein OS=Brassica napus GN=BnaC07g11970D PE=4 SV=1
A0A0D3B898|A0A0D3B898_BRAOL	176.81	22	13	2	Oxidation (M); Deamidation (NQ); Acetylation (N-term); Carbamylation; Methyl ester; 2 more	65505	Uncharacterized protein OS=Brassica oleracea var. oleracea PE=4 SV=1
A0A078JTL8|A0A078JTL8_BRANA	176.71	33	12	0	Deamidation (NQ); Carbamylation; Carbamidomethylation (DHKE X@N-term)	46934	BnaAnng31450D protein OS=Brassica napus GN=BnaAnng31450D PE=4 SV=1
A0A0D3BL44|A0A0D3BL44_BRAOL	176.71	31	12	0	Deamidation (NQ); Carbamylation; Carbamidomethylation (DHKE X@N-term)	49977	Uncharacterized protein OS=Brassica oleracea var. oleracea PE=4 SV=1
A0A078IW13|A0A078IW13_BRANA	176.61	28	14	0	Oxidation (M); Deamidation (NQ); Acetylation (N-term); Carbamylation; Formylation; 8 more	42915	BnaA08g29190D protein OS=Brassica napus GN=BnaA08g29190D PE=4 SV=1
M4EQ41|M4EQ41_BRARP	176.61	24	14	0	Oxidation (M); Deamidation (NQ); Acetylation (N-term); Carbamylation; Formylation; 8 more	49070	Uncharacterized protein OS=Brassica rapa subsp. pekinensis GN=Bra030912 PE=4 SV=1
A0A0D3BBS5|A0A0D3BBS5_BRAOL	176.6	38	19	0	Carbamylation; Carbamidomethylation (DHKE X@N-term); Mutation	42859	S-adenosylmethionine synthase OS=Brassica oleracea var. oleracea PE=3 SV=1
sp|Q9FUZ1|METK2_BRAJU	176.6	38	19	0	Carbamylation; Carbamidomethylation (DHKE X@N-term); Mutation	42880	S-adenosylmethionine synthase 2 OS=Brassica juncea GN=MSAMS2 PE=2 SV=1
A0A078CZV2|A0A078CZV2_BRANA	176.6	38	19	0	Carbamylation; Carbamidomethylation (DHKE X@N-term); Mutation	42831	S-adenosylmethionine synthase OS=Brassica napus GN=BnaA03g34510D PE=3 SV=1
A0A078CIL5|A0A078CIL5_BRANA	176.6	32	19	0	Carbamylation; Carbamidomethylation (DHKE X@N-term); Mutation	51510	S-adenosylmethionine synthase OS=Brassica napus GN=BnaC03g39970D PE=3 SV=1
A0A078JXN7|A0A078JXN7_BRANA	176.57	18	7	3	Deamidation (NQ); Acetylation (N-term); Amidation; Carbamylation; 4-hydroxynonenal (HNE); 2 more	40142	BnaCnng71840D protein OS=Brassica napus GN=BnaCnng71840D PE=3 SV=1
A0A0D3A5P5|A0A0D3A5P5_BRAOL	176.19	82	17	12	Oxidation (M); Deamidation (NQ); Acetylation (Protein N-term); Acetylation (N-term); Carbamylation; 4 more	17563	Uncharacterized protein OS=Brassica oleracea var. oleracea PE=4 SV=1
A0A078IXE3|A0A078IXE3_BRANA	176.19	82	17	12	Oxidation (M); Deamidation (NQ); Acetylation (Protein N-term); Acetylation (N-term); Carbamylation; 4 more	17563	BnaA01g13350D protein OS=Brassica napus GN=BnaC01g15480D PE=4 SV=1
M4DB61|M4DB61_BRARP	176.19	82	17	12	Oxidation (M); Deamidation (NQ); Acetylation (Protein N-term); Acetylation (N-term); Carbamylation; 4 more	17563	Uncharacterized protein OS=Brassica rapa subsp. pekinensis GN=Bra013721 PE=4 SV=1
A0A0D3A7Q7|A0A0D3A7Q7_BRAOL	176.17	22	9	3	Deamidation (NQ)	59321	Dihydrolipoyl dehydrogenase OS=Brassica oleracea var. oleracea PE=4 SV=1
A0A078D825|A0A078D825_BRANA	175.96	35	11	1	Carbamidomethylation; Deamidation (NQ); Amidation; Carbamylation; Carbamidomethylation (DHKE X@N-term); 6 more	19522	BnaA03g20930D protein OS=Brassica napus GN=BnaA03g20930D PE=4 SV=1
A0A0D3D1P0|A0A0D3D1P0_BRAOL	175.81	29	14	3	Deamidation (NQ); Acetylation (N-term); Amidation; Carbamylation; Phosphorylation (STY); 4 more	50281	Uncharacterized protein OS=Brassica oleracea var. oleracea PE=4 SV=1
A0A0D3C8L3|A0A0D3C8L3_BRAOL	175.8	42	12	4	Carbamidomethylation; Deamidation (NQ); Acetylation (K); Acetylation (N-term); Carbamylation; 8 more	15136	Superoxide dismutase [Cu-Zn] OS=Brassica oleracea var. oleracea PE=3 SV=1
A0A078E6R4|A0A078E6R4_BRANA	175.8	42	12	4	Carbamidomethylation; Deamidation (NQ); Acetylation (K); Acetylation (N-term); Carbamylation; 8 more	15136	Superoxide dismutase [Cu-Zn] OS=Brassica napus GN=BnaC05g06430D PE=3 SV=1
A0A078E1Z7|A0A078E1Z7_BRANA	175.8	42	12	4	Carbamidomethylation; Deamidation (NQ); Acetylation (K); Acetylation (N-term); Carbamylation; 8 more	15150	Superoxide dismutase [Cu-Zn] OS=Brassica napus GN=BnaA06g05150D PE=3 SV=1
A0A078H2L0|A0A078H2L0_BRANA	175.76	24	11	1	Deamidation (NQ); Carbamylation; Carbamidomethylation (DHKE X@N-term)	62957	BnaC09g33020D protein OS=Brassica napus GN=BnaC09g33020D PE=3 SV=1
A0A078GJX5|A0A078GJX5_BRANA	175.72	44	16	0	Carbamidomethylation; Deamidation (NQ); Carbamylation; Dehydration; Carbamidomethylation (DHKE X@N-term); Mutation	45315	Succinyl-CoA ligase subunit beta OS=Brassica napus GN=BnaC09g11540D PE=3 SV=1
A0A0D3E3Z1|A0A0D3E3Z1_BRAOL	175.72	44	16	0	Carbamidomethylation; Deamidation (NQ); Carbamylation; Dehydration; Carbamidomethylation (DHKE X@N-term); Mutation	45243	Succinyl-CoA ligase subunit beta OS=Brassica oleracea var. oleracea PE=3 SV=1
M4DEM4|M4DEM4_BRARP	175.64	42	9	2	Deamidation (NQ); Carbamylation; Carbamidomethylation (DHKE X@N-term); Mutation	29879	Uncharacterized protein OS=Brassica rapa subsp. pekinensis GN=Bra014946 PE=4 SV=1
A0A078CQZ8|A0A078CQZ8_BRANA	175.64	42	9	2	Deamidation (NQ); Carbamylation; Carbamidomethylation (DHKE X@N-term); Mutation	29879	BnaA07g06560D protein OS=Brassica napus GN=BnaA07g06560D PE=4 SV=1
A0A078H3F2|A0A078H3F2_BRANA	175.63	41	14	4	Carbamylation; Carbamidomethylation (DHKE X@N-term); Mutation	20108	BnaC06g15850D protein OS=Brassica napus GN=BnaC06g15850D PE=4 SV=1
M4ER86|M4ER86_BRARP	175.49	36	15	6	Carbamidomethylation; Deamidation (NQ); Methyl ester; Carbamidomethylation (DHKE X@N-term); Mutation	35519	Peroxidase OS=Brassica rapa subsp. pekinensis GN=Bra031309 PE=3 SV=1
A0A078HM16|A0A078HM16_BRANA	175.49	36	15	6	Carbamidomethylation; Deamidation (NQ); Methyl ester; Carbamidomethylation (DHKE X@N-term); Mutation	35519	Peroxidase OS=Brassica napus GN=BnaA05g19460D PE=3 SV=1
A0A0D3CHF9|A0A0D3CHF9_BRAOL	175.49	32	15	6	Carbamidomethylation; Deamidation (NQ); Methyl ester; Carbamidomethylation (DHKE X@N-term); Mutation	40089	Peroxidase OS=Brassica oleracea var. oleracea PE=3 SV=1
A0A078H8F6|A0A078H8F6_BRANA	175.49	32	15	6	Carbamidomethylation; Deamidation (NQ); Methyl ester; Carbamidomethylation (DHKE X@N-term); Mutation	40093	Peroxidase OS=Brassica napus GN=BnaCnng07140D PE=3 SV=1
A0A0D3CC72|A0A0D3CC72_BRAOL	175.36	20	13	0	Carbamylation; Dehydration; Hydroxylation; Pyro-glu from Q; Carbamidomethylation (DHKE X@N-term); Mutation	55563	Protein disulfide-isomerase OS=Brassica oleracea var. oleracea PE=3 SV=1
A0A078F495|A0A078F495_BRANA	175.07	22	13	0	Deamidation (NQ); Carbamylation; Dehydration; Hydroxylation; Pyro-glu from Q; 2 more	55573	Protein disulfide-isomerase OS=Brassica napus GN=BnaA06g15500D PE=3 SV=1
A0A078HN89|A0A078HN89_BRANA	175.02	38	14	1	Oxidation (M); Deamidation (NQ); Carbamylation; Carbamidomethylation (DHKE X@N-term)	36884	BnaC06g40680D protein OS=Brassica napus GN=BnaC06g40680D PE=4 SV=1
M4F0K8|M4F0K8_BRARP	174.99	23	17	1	Carbamylation; Hydroxylation; Carbamidomethylation (DHKE X@N-term); Fluorination; Mutation	67605	Polyadenylate-binding protein OS=Brassica rapa subsp. pekinensis GN=Bra034603 PE=3 SV=1
A0A078IPX9|A0A078IPX9_BRANA	174.99	23	17	1	Carbamylation; Hydroxylation; Carbamidomethylation (DHKE X@N-term); Fluorination; Mutation	67619	Polyadenylate-binding protein OS=Brassica napus GN=BnaA08g11610D PE=3 SV=1
A0A078IK55|A0A078IK55_BRANA	174.98	36	8	3	Deamidation (NQ); Carbamylation; Dehydration; Carbamidomethylation (DHKE X@N-term); 2 3-dihydro-2 2-dimethyl-7-benzofuranol N-methyl carbamate	20134	BnaC06g04600D protein OS=Brassica napus GN=BnaC06g04600D PE=4 SV=1
A0A078G8S9|A0A078G8S9_BRANA	174.98	33	8	3	Deamidation (NQ); Carbamylation; Dehydration; Carbamidomethylation (DHKE X@N-term); 2 3-dihydro-2 2-dimethyl-7-benzofuranol N-methyl carbamate	22209	BnaA06g02320D protein OS=Brassica napus GN=BnaA06g02320D PE=4 SV=1
M4DQW9|M4DQW9_BRARP	174.98	33	8	3	Deamidation (NQ); Carbamylation; Dehydration; Carbamidomethylation (DHKE X@N-term); 2 3-dihydro-2 2-dimethyl-7-benzofuranol N-methyl carbamate	22209	Uncharacterized protein OS=Brassica rapa subsp. pekinensis GN=Bra018912 PE=4 SV=1
A0A0D3CQ02|A0A0D3CQ02_BRAOL	174.98	33	8	3	Deamidation (NQ); Carbamylation; Dehydration; Carbamidomethylation (DHKE X@N-term); 2 3-dihydro-2 2-dimethyl-7-benzofuranol N-methyl carbamate	22209	Uncharacterized protein OS=Brassica oleracea var. oleracea PE=4 SV=1
A0A0D3DNI8|A0A0D3DNI8_BRAOL	174.61	75	14	3	Deamidation (NQ); Acetylation (Protein N-term); Amidation; Carbamylation; Formylation; 4 more	14767	Histone H2A OS=Brassica oleracea var. oleracea PE=3 SV=1
M4EPM5|M4EPM5_BRARP	174.61	75	14	3	Deamidation (NQ); Acetylation (Protein N-term); Amidation; Carbamylation; Formylation; 4 more	14767	Histone H2A OS=Brassica rapa subsp. pekinensis GN=Bra030745 PE=3 SV=1
A0A078H3S0|A0A078H3S0_BRANA	174.61	75	14	3	Deamidation (NQ); Acetylation (Protein N-term); Amidation; Carbamylation; Formylation; 4 more	14767	Histone H2A OS=Brassica napus GN=BnaCnng06460D PE=3 SV=1
A0A078C956|A0A078C956_BRANA	174.59	48	12	1	Carbamidomethylation; Acetylation (N-term); Carbamylation; Carbamidomethylation (DHKE X@N-term)	24161	BnaC08g24170D protein OS=Brassica napus GN=BnaC08g24170D PE=4 SV=1
A0A078IMG8|A0A078IMG8_BRANA	174.48	15	8	0	Deamidation (NQ); Carbamylation; Carbamidomethylation (DHKE X@N-term); Phosphorylation to amine thiol	61642	BnaA07g37100D protein OS=Brassica napus GN=BnaA07g37100D PE=4 SV=1
A0A078JGW9|A0A078JGW9_BRANA	174.46	43	16	1	Carbamidomethylation; Carbamylation; Carbamidomethylation (DHKE X@N-term); Mutation	44208	Aspartate aminotransferase OS=Brassica napus GN=BnaC09g54080D PE=3 SV=1
A0A0D2ZS68|A0A0D2ZS68_BRAOL	174.46	43	16	1	Carbamidomethylation; Carbamylation; Carbamidomethylation (DHKE X@N-term); Mutation	44150	Aspartate aminotransferase OS=Brassica oleracea var. oleracea PE=3 SV=1
A0A0D3CVK8|A0A0D3CVK8_BRAOL	174.36	42	16	2	Oxidation (M); Deamidation (NQ); Carbamylation; Carbamidomethylation (DHKE X@N-term)	40015	Uncharacterized protein OS=Brassica oleracea var. oleracea PE=4 SV=1
A0A0D3B2F8|A0A0D3B2F8_BRAOL	174.28	52	28	0	Carbamidomethylation; Oxidation (M); Acetylation (K); Amidation; Carbamylation; 6 more	49446	Elongation factor 1-alpha OS=Brassica oleracea var. oleracea PE=3 SV=1
A0A078CM08|A0A078CM08_BRANA	174.28	22	12	0	Acetylation (Protein N-term); Carbamylation; Carbamidomethylation (DHKE X@N-term); Mutation	67990	BnaC04g38240D protein OS=Brassica napus GN=BnaC04g38240D PE=4 SV=1
A0A078DYY1|A0A078DYY1_BRANA	174.27	27	16	0	Carbamylation; Carbamidomethylation (DHKE X@N-term); Mutation	53925	Dihydrolipoyl dehydrogenase OS=Brassica napus GN=BnaA06g04090D PE=4 SV=1
A0A078CZS3|A0A078CZS3_BRANA	174.06	22	10	2	Deamidation (NQ); Dehydration; Methyl ester; Methylation; Carbamidomethylation (DHKE X@N-term)	66066	Dihydrolipoyl dehydrogenase OS=Brassica napus GN=BnaA03g34340D PE=4 SV=1
M4EJF6|M4EJF6_BRARP	174.05	24	11	0	Deamidation (NQ); Carbamylation; Carbamidomethylation (DHKE X@N-term)	62698	Uncharacterized protein OS=Brassica rapa subsp. pekinensis GN=Bra028922 PE=3 SV=1
A0A078CLS0|A0A078CLS0_BRANA	174	37	15	2	Acetylation (Protein N-term); Carbamylation; Carbamidomethylation (DHKE X@N-term); Mutation	43379	BnaC07g19410D protein OS=Brassica napus GN=BnaC07g19410D PE=4 SV=1
A0A078EEZ6|A0A078EEZ6_BRANA	173.96	45	15	0	Carbamylation; Carbamidomethylation (DHKE X@N-term); S-Ethylcystine from Serine	33170	BnaC04g33690D protein OS=Brassica napus GN=BnaC04g33690D PE=3 SV=1
A0A078FL20|A0A078FL20_BRANA	173.96	43	15	0	Carbamylation; Carbamidomethylation (DHKE X@N-term); S-Ethylcystine from Serine	34005	BnaA09g43380D protein OS=Brassica napus GN=BnaA09g43380D PE=3 SV=1
A0A0D3C0Y4|A0A0D3C0Y4_BRAOL	173.96	39	15	0	Carbamylation; Carbamidomethylation (DHKE X@N-term); S-Ethylcystine from Serine	37999	Uncharacterized protein OS=Brassica oleracea var. oleracea PE=3 SV=1
A0A078J8R8|A0A078J8R8_BRANA	173.92	39	15	0	Carbamidomethylation; Oxidation (M); Carbamylation; Carbamidomethylation (DHKE X@N-term); Mutation	42116	Malate dehydrogenase OS=Brassica napus GN=BnaA06g38600D PE=3 SV=1
B6E504|B6E504_BRARP	173.92	39	15	0	Carbamidomethylation; Oxidation (M); Carbamylation; Carbamidomethylation (DHKE X@N-term); Mutation	42318	Chloroplast malate dehydrogenase OS=Brassica rapa subsp. pekinensis GN=MDH PE=2 SV=1
M4F5A3|M4F5A3_BRARP	173.89	55	15	1	Deamidation (NQ); Carbamylation; Dehydration; Formylation; Carbamidomethylation (DHKE X@N-term); Mutation	24102	Uncharacterized protein OS=Brassica rapa subsp. pekinensis GN=Bra036259 PE=3 SV=1
A0A078GE10|A0A078GE10_BRANA	173.69	25	22	0	Deamidation (NQ); Carbamylation; Formylation; Carbamidomethylation (DHKE X@N-term); HexNAcylation (ST); 3 more	103868	BnaA06g01990D protein OS=Brassica napus GN=BnaA06g01990D PE=4 SV=1
Q93X65|Q93X65_BRANA	173.67	35	11	1	Carbamidomethylation; Oxidation (M); Deamidation (NQ); Amidation; Carbamylation; 3 more	40891	Enoyl-[acyl-carrier protein] reductase OS=Brassica napus GN=enrA2 PE=2 SV=1
A0A078H395|A0A078H395_BRANA	173.58	23	14	2	Deamidation (NQ); Acetylation (N-term); Carbamylation; Carbamidomethylation (DHKE X@N-term); Mutation	60183	Acetyltransferase component of pyruvate dehydrogenase complex OS=Brassica napus GN=BnaC06g07040D PE=3 SV=1
A0A078F4L2|A0A078F4L2_BRANA	173.56	40	21	0	Oxidation (M); Amidation; Carbamylation; Hydroxylation; Carbamidomethylation (DHKE X@N-term); Mutation	50148	BnaC02g13370D protein OS=Brassica napus GN=BnaC02g13370D PE=3 SV=1
M4E764|M4E764_BRARP	173.54	22	12	0	Deamidation (NQ); Carbamidomethylation (DHKE X@N-term); Mutation	58326	Uncharacterized protein OS=Brassica rapa subsp. pekinensis GN=Bra024619 PE=3 SV=1
B5U8Z2|B5U8Z2_BRARP	173.53	43	11	6	Carbamidomethylation; Deamidation (NQ); Amidation; Carbamylation; Carbamidomethylation (DHKE X@N-term); S-Ethylcystine from Serine	37862	Putative nitrilase OS=Brassica rapa subsp. pekinensis GN=BrNIT1 PE=2 SV=1
A0A0D3C398|A0A0D3C398_BRAOL	173.53	42	11	6	Carbamidomethylation; Deamidation (NQ); Amidation; Carbamylation; Carbamidomethylation (DHKE X@N-term); S-Ethylcystine from Serine	38483	Uncharacterized protein OS=Brassica oleracea var. oleracea PE=4 SV=1
A3QYW3|A3QYW3_BRACM	173.53	42	11	6	Carbamidomethylation; Deamidation (NQ); Amidation; Carbamylation; Carbamidomethylation (DHKE X@N-term); S-Ethylcystine from Serine	38483	Nitrilase 2 OS=Brassica campestris GN=NIT-T2 PE=2 SV=1
M4DYT5|M4DYT5_BRARP	173.53	42	11	6	Carbamidomethylation; Deamidation (NQ); Amidation; Carbamylation; Carbamidomethylation (DHKE X@N-term); S-Ethylcystine from Serine	38483	Uncharacterized protein OS=Brassica rapa subsp. pekinensis GN=Bra021681 PE=4 SV=1
P93657|P93657_BRANA	173.47	41	10	0	Carbamidomethylation; Carbamylation; Dehydration; Carbamidomethylation (DHKE X@N-term); 2 3-dihydro-2 2-dimethyl-7-benzofuranol N-methyl carbamate	27638	L-ascorbate peroxidase OS=Brassica napus GN=APX PE=2 SV=1
A0A078JJ92|A0A078JJ92_BRANA	173.29	36	11	2	Deamidation (NQ); Carbamylation; Carbamidomethylation (DHKE X@N-term); Dethiomethyl	35827	BnaAnng21260D protein OS=Brassica napus GN=BnaAnng21260D PE=4 SV=1
A0A078HX59|A0A078HX59_BRANA	173.04	88	14	2	Carbamidomethylation; Carbamylation; Carboxymethyl; Formylation; Ubiquitin; 2 more	13006	BnaA01g05410D protein OS=Brassica napus GN=BnaA01g05410D PE=4 SV=1
A0A078CMM1|A0A078CMM1_BRANA	172.95	41	12	1	Deamidation (NQ); Carbamylation; Carbamidomethylation (DHKE X@N-term)	33205	BnaA08g10670D protein OS=Brassica napus GN=BnaA08g10670D PE=4 SV=1
M4E893|M4E893_BRARP	172.55	35	13	2	Acetylation (Protein N-term); Carbamidomethylation (DHKE X@N-term); Mutation	39194	Uncharacterized protein OS=Brassica rapa subsp. pekinensis GN=Bra024999 PE=4 SV=1
A0A078DM97|A0A078DM97_BRANA	172.52	18	7	1	Deamidation (NQ); Acetylation (N-term); Carbamylation; 4-hydroxynonenal (HNE); Carbamidomethylation (DHKE X@N-term); Ethanolation (KR)	40318	BnaA08g16740D protein OS=Brassica napus GN=BnaA08g16740D PE=3 SV=1
M4D2K6|M4D2K6_BRARP	172.52	15	7	1	Deamidation (NQ); Acetylation (N-term); Carbamylation; 4-hydroxynonenal (HNE); Carbamidomethylation (DHKE X@N-term); Ethanolation (KR)	49495	Uncharacterized protein OS=Brassica rapa subsp. pekinensis GN=Bra010706 PE=3 SV=1
A0A0D3E111|A0A0D3E111_BRAOL	172.38	32	10	2	Carbamylation; Dehydration; Carbamidomethylation (DHKE X@N-term); Deamidation (R); Iminobiotinylation; Mutation	34347	Cysteine synthase OS=Brassica oleracea var. oleracea PE=3 SV=1
A0A078EG05|A0A078EG05_BRANA	172.38	32	10	2	Carbamylation; Dehydration; Carbamidomethylation (DHKE X@N-term); Deamidation (R); Iminobiotinylation; Mutation	34347	Cysteine synthase OS=Brassica napus GN=BnaC09g02940D PE=3 SV=1
A0A078HMH2|A0A078HMH2_BRANA	172.35	27	14	1	Deamidation (NQ); Carbamylation; Carbamidomethylation (DHKE X@N-term); Deamidation (R); Mutation	53316	6-phosphogluconate dehydrogenase decarboxylating OS=Brassica napus GN=BnaA04g11280D PE=3 SV=1
M4FIC5|M4FIC5_BRARP	172.27	33	18	4	Deamidation (NQ); Carbamylation; Dehydration; Pyro-glu from Q; Carbamidomethylation (DHKE X@N-term); 2 more	78188	Uncharacterized protein OS=Brassica rapa subsp. pekinensis GN=Bra040854 PE=4 SV=1
M4ETT4|M4ETT4_BRARP	172.22	50	10	0	Carbamidomethylation; Deamidation (NQ); Carbamylation; Dehydration; Methyl ester; 2 more	29970	Uncharacterized protein OS=Brassica rapa subsp. pekinensis GN=Bra032216 PE=4 SV=1
A0A0D3B8E7|A0A0D3B8E7_BRAOL	172.19	43	15	6	Carbamidomethylation; Deamidation (NQ); Acetylation (N-term); Carbamylation; Methyl ester; 5 more	38895	Peroxidase OS=Brassica oleracea var. oleracea PE=3 SV=1
A0A078EWR6|A0A078EWR6_BRANA	172.19	43	15	6	Carbamidomethylation; Deamidation (NQ); Acetylation (N-term); Carbamylation; Methyl ester; 5 more	38921	Peroxidase OS=Brassica napus GN=BnaC03g28220D PE=3 SV=1
A0A078G1S3|A0A078G1S3_BRANA	172.12	42	9	1	Oxidation (M); Deamidation (NQ); Amidation; Carbamylation; Carbamidomethylation (DHKE X@N-term)	28089	Pectinesterase OS=Brassica napus GN=BnaC04g04080D PE=4 SV=1
A0A078E520|A0A078E520_BRANA	172.03	35	11	2	Carbamidomethylation; Deamidation (NQ); Amidation; Carbamylation; Carbamidomethylation (DHKE X@N-term); 6 more	19535	BnaC03g25000D protein OS=Brassica napus GN=BnaC03g25000D PE=4 SV=1
A0A0D3B6R7|A0A0D3B6R7_BRAOL	172.03	35	11	2	Carbamidomethylation; Deamidation (NQ); Amidation; Carbamylation; Carbamidomethylation (DHKE X@N-term); 6 more	19517	Uncharacterized protein OS=Brassica oleracea var. oleracea PE=4 SV=1
A0A078CGA8|A0A078CGA8_BRANA	172.03	20	9	1	Deamidation (NQ); Carbamidomethylation (DHKE X@N-term)	66155	Dihydrolipoyl dehydrogenase OS=Brassica napus GN=BnaC03g39780D PE=4 SV=1
A0A0D3BBP6|A0A0D3BBP6_BRAOL	172.03	20	9	1	Deamidation (NQ); Carbamidomethylation (DHKE X@N-term)	66282	Dihydrolipoyl dehydrogenase OS=Brassica oleracea var. oleracea GN=LPD1 PE=4 SV=1
A0A078HDR8|A0A078HDR8_BRANA	171.99	42	13	3	Carbamidomethylation; Amidation; Carbamylation; Carbamidomethylation (DHKE X@N-term)	35432	BnaA05g29930D protein OS=Brassica napus GN=BnaA05g29930D PE=4 SV=1
A0A0D3DLN8|A0A0D3DLN8_BRAOL	171.86	39	13	4	Deamidation (NQ); Amidation; Carbamylation; Dehydration; Formylation; 4 more	53739	Uncharacterized protein OS=Brassica oleracea var. oleracea PE=4 SV=1
A0A0D3CBU1|A0A0D3CBU1_BRAOL	171.82	32	13	0	Carbamylation; Carbamidomethylation (DHKE X@N-term)	56305	Uncharacterized protein OS=Brassica oleracea var. oleracea PE=4 SV=1
A0A078H3S9|A0A078H3S9_BRANA	171.82	31	13	0	Carbamylation; Carbamidomethylation (DHKE X@N-term)	57629	BnaC05g15970D protein OS=Brassica napus GN=BnaC05g15970D PE=4 SV=1
sp|O23735|CYSK2_BRAJU	171.79	35	14	0	Deamidation (NQ); Carbamylation; Carbamidomethylation (DHKE X@N-term); Iminobiotinylation; Mutation	34132	Cysteine synthase OS=Brassica juncea PE=2 SV=1
A0A0D3AFV4|A0A0D3AFV4_BRAOL	171.74	32	12	0	Deamidation (NQ); Carbamylation; Carbamidomethylation (DHKE X@N-term); Mutation	47517	Uncharacterized protein OS=Brassica oleracea var. oleracea PE=4 SV=1
A0A078BSQ3|A0A078BSQ3_BRANA	171.73	56	13	3	Carbamylation; Carbamidomethylation (DHKE X@N-term); Mutation	13570	BnaA07g16800D protein OS=Brassica napus GN=BnaA07g16800D PE=4 SV=1
M4D5W2|M4D5W2_BRARP	171.67	81	17	3	Carbamidomethylation; Carbamylation; Carboxymethyl; Dimethylation; Formylation; 4 more	15825	Uncharacterized protein OS=Brassica rapa subsp. pekinensis GN=Bra011869 PE=4 SV=1
A0A078HA55|A0A078HA55_BRANA	171.61	43	16	0	Carbamidomethylation; Deamidation (NQ); Carbamylation; Dehydration; Carbamidomethylation (DHKE X@N-term); Mutation	45324	Succinyl-CoA ligase subunit beta OS=Brassica napus GN=BnaA09g11210D PE=3 SV=1
A0A0D3DQ36|A0A0D3DQ36_BRAOL	171.47	52	15	0	Oxidation (M); Deamidation (NQ); Carbamylation; Sulphone; Carbamidomethylation (DHKE X@N-term); Mutation	21824	Uncharacterized protein OS=Brassica oleracea var. oleracea PE=4 SV=1
A0A0D3AZJ2|A0A0D3AZJ2_BRAOL	171.24	35	11	1	Carbamidomethylation; Amidation; Carbamidomethylation (DHKE X@N-term); Dethiomethyl; Replacement of proton with ammonium ion; Mutation	37787	Uncharacterized protein OS=Brassica oleracea var. oleracea GN=ADK2 PE=4 SV=1
A0A078I246|A0A078I246_BRANA	171.15	37	14	0	Carbamidomethylation; Carbamylation; Carbamidomethylation (DHKE X@N-term); Mutation	44129	Aspartate aminotransferase OS=Brassica napus GN=BnaA02g04300D PE=3 SV=1
A0A0D3DBS9|A0A0D3DBS9_BRAOL	170.87	36	11	1	Carbamidomethylation; Carbamylation; Carbamidomethylation (DHKE X@N-term)	28639	Uncharacterized protein OS=Brassica oleracea var. oleracea PE=4 SV=1
A0A078D831|A0A078D831_BRANA	170.87	36	11	1	Carbamidomethylation; Carbamylation; Carbamidomethylation (DHKE X@N-term)	28639	BnaC07g26560D protein OS=Brassica napus GN=BnaC07g26560D PE=4 SV=1
M4DN61|M4DN61_BRARP	170.77	22	12	0	Deamidation (NQ); Carbamylation; Dehydration; Hydroxylation; Carbamidomethylation (DHKE X@N-term); Mutation	55522	Protein disulfide-isomerase OS=Brassica rapa subsp. pekinensis GN=Bra017948 PE=3 SV=1
A0A078G360|A0A078G360_BRANA	170.69	30	16	0	Oxidation (M); Carbamylation; Carbamidomethylation (DHKE X@N-term); Mutation	53925	Dihydrolipoyl dehydrogenase OS=Brassica napus GN=BnaC06g01550D PE=4 SV=1
A0A0D3CP20|A0A0D3CP20_BRAOL	170.69	26	16	0	Oxidation (M); Carbamylation; Carbamidomethylation (DHKE X@N-term); Mutation	62892	Dihydrolipoyl dehydrogenase OS=Brassica oleracea var. oleracea GN=mtLPD1 PE=4 SV=1
A0A078GZ10|A0A078GZ10_BRANA	170.66	24	8	3	Deamidation (NQ); Carbamylation; Carbamidomethylation (DHKE X@N-term); Carboxyl modification with ethanolamine	44263	BnaC05g31670D protein OS=Brassica napus GN=BnaC05g31670D PE=4 SV=1
A0A0D3CI19|A0A0D3CI19_BRAOL	170.66	24	8	3	Deamidation (NQ); Carbamylation; Carbamidomethylation (DHKE X@N-term); Carboxyl modification with ethanolamine	44281	Uncharacterized protein OS=Brassica oleracea var. oleracea PE=4 SV=1
A0A078E0U6|A0A078E0U6_BRANA	170.49	73	12	1	Deamidation (NQ); Acetylation (Protein N-term); Amidation; Carbamylation; Formylation; 4 more	14753	Histone H2A OS=Brassica napus GN=BnaC05g06450D PE=3 SV=1
A0A0D3C8L5|A0A0D3C8L5_BRAOL	170.49	73	12	1	Deamidation (NQ); Acetylation (Protein N-term); Amidation; Carbamylation; Formylation; 4 more	14753	Histone H2A OS=Brassica oleracea var. oleracea PE=3 SV=1
M4DQ04|M4DQ04_BRARP	170.49	73	12	1	Deamidation (NQ); Acetylation (Protein N-term); Amidation; Carbamylation; Formylation; 4 more	14753	Histone H2A OS=Brassica rapa subsp. pekinensis GN=Bra018595 PE=3 SV=1
A0A078CFV0|A0A078CFV0_BRANA	170.46	36	17	2	Carbamidomethylation; Deamidation (NQ); Carbamylation; Carbamidomethylation (DHKE X@N-term); Mutation	61054	Acetyltransferase component of pyruvate dehydrogenase complex OS=Brassica napus GN=BnaC03g38230D PE=3 SV=1
A0A078HHC3|A0A078HHC3_BRANA	170.38	23	11	0	Deamidation (NQ); Carbamylation; Carbamidomethylation (DHKE X@N-term)	64594	BnaA03g10770D protein OS=Brassica napus GN=BnaA03g10770D PE=3 SV=1
A0A0D3AC35|A0A0D3AC35_BRAOL	170.37	17	17	13	Oxidation (M); Carbamylation; Carbamidomethylation (DHKE X@N-term); Mutation	82535	Uncharacterized protein OS=Brassica oleracea var. oleracea PE=4 SV=1
M4EF35|M4EF35_BRARP	170.34	28	13	1	Oxidation (M); Deamidation (NQ); Amidation; Methyl ester; Carbamidomethylation (DHKE X@N-term)	65741	Uncharacterized protein OS=Brassica rapa subsp. pekinensis GN=Bra027397 PE=3 SV=1
A0A078E9Y6|A0A078E9Y6_BRANA	170.34	28	13	1	Oxidation (M); Deamidation (NQ); Amidation; Methyl ester; Carbamidomethylation (DHKE X@N-term)	66166	BnaA05g25600D protein OS=Brassica napus GN=BnaA05g25600D PE=3 SV=1
A0A078CBD4|A0A078CBD4_BRANA	170.13	19	11	1	Deamidation (NQ); Carbamylation; Pyro-glu from Q; Carbamidomethylation (DHKE X@N-term)	72044	BnaA03g26510D protein OS=Brassica napus GN=BnaA03g26510D PE=4 SV=1
A0A078HTU1|A0A078HTU1_BRANA	169.93	20	8	4	Deamidation (NQ); Acetylation (N-term); Carbamylation; 4-hydroxynonenal (HNE); Carbamidomethylation (DHKE X@N-term); Ethanolation (KR)	39902	BnaA01g05320D protein OS=Brassica napus GN=BnaA01g05320D PE=3 SV=1
A0A078CAT0|A0A078CAT0_BRANA	169.72	43	12	0	Deamidation (NQ); Acetylation (N-term); Carbamylation; Pyro-glu from Q; Ubiquitin; Carbamidomethylation (DHKE X@N-term)	34366	60S acidic ribosomal protein P0 OS=Brassica napus GN=BnaA03g30850D PE=3 SV=1
M4CAU5|M4CAU5_BRARP	169.72	43	12	0	Deamidation (NQ); Acetylation (N-term); Carbamylation; Pyro-glu from Q; Ubiquitin; Carbamidomethylation (DHKE X@N-term)	34366	60S acidic ribosomal protein P0 OS=Brassica rapa subsp. pekinensis GN=Bra001324 PE=3 SV=1
M4E2C7|M4E2C7_BRARP	169.68	33	14	2	Carbamidomethylation; Carbamylation; Carbamidomethylation (DHKE X@N-term); Mutation	48344	Uncharacterized protein OS=Brassica rapa subsp. pekinensis GN=Bra022927 PE=3 SV=1
A0A0D3B4N7|A0A0D3B4N7_BRAOL	169.68	33	14	2	Carbamidomethylation; Carbamylation; Carbamidomethylation (DHKE X@N-term); Mutation	48546	Uncharacterized protein OS=Brassica oleracea var. oleracea PE=3 SV=1
A0A078D5T9|A0A078D5T9_BRANA	169.68	33	14	2	Carbamidomethylation; Carbamylation; Carbamidomethylation (DHKE X@N-term); Mutation	48518	BnaA03g15290D protein OS=Brassica napus GN=BnaA03g15290D PE=3 SV=1
A0A078CQT3|A0A078CQT3_BRANA	169.68	33	14	2	Carbamidomethylation; Carbamylation; Carbamidomethylation (DHKE X@N-term); Mutation	48546	BnaC03g18470D protein OS=Brassica napus GN=BnaC03g18470D PE=3 SV=1
A0A078EX91|A0A078EX91_BRANA	169.57	31	12	1	Mutation	39786	BnaA10g04490D protein OS=Brassica napus GN=BnaA10g04490D PE=4 SV=1
M4DGC4|M4DGC4_BRARP	169.57	31	12	1	Mutation	39772	Uncharacterized protein OS=Brassica rapa subsp. pekinensis GN=Bra015547 PE=4 SV=1
A0A078H2E0|A0A078H2E0_BRANA	169.46	37	14	1	Carbamidomethylation; Deamidation (NQ); Carbamylation; Dehydration; Carbamidomethylation (DHKE X@N-term); Mutation	45296	Succinyl-CoA ligase subunit beta OS=Brassica napus GN=BnaA07g00290D PE=3 SV=1
M4F5W4|M4F5W4_BRARP	169.46	37	14	1	Carbamidomethylation; Deamidation (NQ); Carbamylation; Dehydration; Carbamidomethylation (DHKE X@N-term); Mutation	45296	Succinyl-CoA ligase subunit beta OS=Brassica rapa subsp. pekinensis GN=Bra036470 PE=3 SV=1
A0A078HPN8|A0A078HPN8_BRANA	169.46	59	11	1	Carbamidomethylation; Carbamylation; Acetylation (TSCYH); Carbamidomethylation (DHKE X@N-term); Ethanolation (KR); 2 more	23514	BnaC05g15180D protein OS=Brassica napus GN=BnaC05g15180D PE=4 SV=1
A0A078HW57|A0A078HW57_BRANA	169.42	40	23	0	Carbamidomethylation; Oxidation (M); Deamidation (NQ); Carbamylation; Formylation; 8 more	59866	BnaC05g43610D protein OS=Brassica napus GN=BnaC05g43610D PE=3 SV=1
A0A0D3BXR0|A0A0D3BXR0_BRAOL	169.38	40	12	0	Carbamidomethylation; Deamidation (NQ); Carbamylation; Carbamidomethylation (DHKE X@N-term); Mutation	27186	Uncharacterized protein OS=Brassica oleracea var. oleracea PE=3 SV=1
A0A0D2ZPJ1|A0A0D2ZPJ1_BRAOL	169.31	28	15	2	Oxidation (M); Deamidation (NQ); Acetylation (N-term); Carbamylation; Methyl ester; 3 more	69342	Uncharacterized protein OS=Brassica oleracea var. oleracea PE=3 SV=1
M4F295|M4F295_BRARP	169.12	37	15	0	Oxidation (M); Deamidation (NQ); Carbamylation; Carbamidomethylation (DHKE X@N-term)	36913	Uncharacterized protein OS=Brassica rapa subsp. pekinensis GN=Bra035192 PE=4 SV=1
A0A078IL69|A0A078IL69_BRANA	169.02	23	16	0	Carbamidomethylation; Oxidation (M); Acetylation (Protein N-term); Carbamylation; Carbamidomethylation (DHKE X@N-term); 2 more	83715	BnaC05g48040D protein OS=Brassica napus GN=BnaC05g48040D PE=3 SV=1
A0A078DE08|A0A078DE08_BRANA	168.94	37	15	1	Oxidation (M); Deamidation (NQ); Carbamylation; Carbamidomethylation (DHKE X@N-term)	36952	BnaA07g35760D protein OS=Brassica napus GN=BnaA07g35760D PE=4 SV=1
A0A0D3DK02|A0A0D3DK02_BRAOL	168.68	36	9	0	Carbamidomethylation; Deamidation (NQ); Carbamidomethylation (DHKE X@N-term); Mutation	25874	Uncharacterized protein OS=Brassica oleracea var. oleracea GN=SDH5 PE=4 SV=1
A0A078FZN7|A0A078FZN7_BRANA	168.68	33	9	0	Carbamidomethylation; Deamidation (NQ); Carbamidomethylation (DHKE X@N-term); Mutation	28286	BnaC08g04470D protein OS=Brassica napus GN=BnaC08g04470D PE=4 SV=1
M4DC66|M4DC66_BRARP	168.68	35	9	0	Carbamidomethylation; Deamidation (NQ); Carbamidomethylation (DHKE X@N-term); Mutation	26099	Uncharacterized protein OS=Brassica rapa subsp. pekinensis GN=Bra014079 PE=4 SV=1
M4DQA7|M4DQA7_BRARP	168.6	27	15	1	Carbamylation; Carbamidomethylation (DHKE X@N-term)	53983	Dihydrolipoyl dehydrogenase OS=Brassica rapa subsp. pekinensis GN=Bra018700 PE=4 SV=1
A0A078FDT6|A0A078FDT6_BRANA	168.55	29	12	0	Mutation	42651	BnaC05g04860D protein OS=Brassica napus GN=BnaC05g04860D PE=4 SV=1
M4E2V9|M4E2V9_BRARP	168.49	25	17	1	Carbamidomethylation; Deamidation (NQ); Carbamylation; Hydroxylation; Carbamidomethylation (DHKE X@N-term); Mutation	70691	Uncharacterized protein OS=Brassica rapa subsp. pekinensis GN=Bra023110 PE=3 SV=1
A0A0D3EB81|A0A0D3EB81_BRAOL	168.48	17	20	1	Carbamidomethylation; Oxidation (M); Amidation; Carbamylation; Dehydration; 3 more	122053	Uncharacterized protein OS=Brassica oleracea var. oleracea PE=3 SV=1
G4T8Z4|G4T8Z4_PIRID	168.42	17	11	2	Acetylation (N-term); Carbamylation; Methyl ester; Carbamidomethylation (DHKE X@N-term)	70572	Related to HSP70 heat shock protein 70 (Hsp70) OS=Piriformospora indica (strain DSM 11827) GN=PIIN_01611 PE=3 SV=1
A0A078HNL3|A0A078HNL3_BRANA	168.31	33	11	0	Deamidation (NQ); Carbamylation; Carbamidomethylation (DHKE X@N-term); Dethiomethyl	36270	BnaC01g10120D protein OS=Brassica napus GN=BnaC01g10120D PE=4 SV=1
O81352|O81352_BRARP	168.08	66	18	3	Carbamidomethylation; Deamidation (NQ); Carbamylation; Formylation; Methyl ester; 5 more	15166	Superoxide dismutase [Cu-Zn] OS=Brassica rapa subsp. pekinensis PE=2 SV=1
A0A078HVC4|A0A078HVC4_BRANA	168.01	41	14	6	Carbamidomethylation; Deamidation (NQ); Hydroxylation; Methyl ester; Carbamidomethylation (DHKE X@N-term); 3 more	37692	BnaA01g32050D protein OS=Brassica napus GN=BnaA01g32050D PE=4 SV=1
A0A0D3AEU3|A0A0D3AEU3_BRAOL	168.01	41	14	6	Carbamidomethylation; Deamidation (NQ); Hydroxylation; Methyl ester; Carbamidomethylation (DHKE X@N-term); 3 more	37665	Uncharacterized protein OS=Brassica oleracea var. oleracea GN=ADK1 PE=4 SV=1
M4EZ44|M4EZ44_BRARP	168.01	41	14	6	Carbamidomethylation; Deamidation (NQ); Hydroxylation; Methyl ester; Carbamidomethylation (DHKE X@N-term); 3 more	37678	Uncharacterized protein OS=Brassica rapa subsp. pekinensis GN=Bra034087 PE=4 SV=1
A0A078FGC2|A0A078FGC2_BRANA	167.96	26	18	1	Oxidation (M); Carbamylation; Carbamidomethylation (DHKE X@N-term); Mutation	56709	BnaC03g14380D protein OS=Brassica napus GN=BnaC03g14380D PE=3 SV=1
M4D7L0|M4D7L0_BRARP	167.77	6	7	0	Deamidation (NQ); Carbamylation; Carbamidomethylation (DHKE X@N-term); Phosphorylation to amine thiol	128201	Uncharacterized protein OS=Brassica rapa subsp. pekinensis GN=Bra012470 PE=4 SV=1
M4EAE1|M4EAE1_BRARP	167.77	59	11	1	Carbamidomethylation; Carbamylation; Acetylation (TSCYH); Carbamidomethylation (DHKE X@N-term); Ethanolation (KR); 2 more	23548	Uncharacterized protein OS=Brassica rapa subsp. pekinensis GN=Bra025749 PE=4 SV=1
A0A078GSE8|A0A078GSE8_BRANA	167.77	59	11	1	Carbamidomethylation; Carbamylation; Acetylation (TSCYH); Carbamidomethylation (DHKE X@N-term); Ethanolation (KR); 2 more	23548	BnaA06g13760D protein OS=Brassica napus GN=BnaA06g13760D PE=4 SV=1
A0A078DDT1|A0A078DDT1_BRANA	167.74	24	12	1	Deamidation (NQ); Carbamidomethylation (DHKE X@N-term); Mutation	69576	BnaA02g03650D protein OS=Brassica napus GN=BnaA02g03650D PE=4 SV=1
Q7XZT1|Q7XZT1_BRAJU	167.74	51	16	0	Deamidation (NQ); Carbamylation; Dehydration; Formylation; Formylation (Protein N-term); 2 more	24253	Glutathione S-transferase 4 OS=Brassica juncea GN=GSTF4 PE=2 SV=1
A0A078DC13|A0A078DC13_BRANA	167.6	33	10	0	Deamidation (NQ); Carbamylation; Carbamidomethylation (DHKE X@N-term)	40555	BnaA09g21600D protein OS=Brassica napus GN=BnaA09g21600D PE=4 SV=1
M4F2B6|M4F2B6_BRARP	167.6	28	10	0	Deamidation (NQ); Carbamylation; Carbamidomethylation (DHKE X@N-term)	48529	Uncharacterized protein OS=Brassica rapa subsp. pekinensis GN=Bra035214 PE=4 SV=1
A0A078DYR6|A0A078DYR6_BRANA	167.4	64	18	0	Oxidation (M); Carbamylation; Dehydration; Carbamidomethylation (DHKE X@N-term); Mutation	26477	BnaA10g14770D protein OS=Brassica napus GN=BnaA10g14770D PE=3 SV=1
M4EH67|M4EH67_BRARP	167.4	55	16	1	Carbamidomethylation; Deamidation (NQ); Acetylation (N-term); Carbamylation; Methyl ester; 3 more	39048	Glutamine synthetase OS=Brassica rapa subsp. pekinensis GN=Bra028132 PE=3 SV=1
A0A0U2ERC5|A0A0U2ERC5_BRAJU	167.39	55	16	1	Carbamidomethylation; Deamidation (NQ); Acetylation (N-term); Carbamylation; Methyl ester; 3 more	39163	Glutamine synthetase OS=Brassica juncea GN=GLN1.1 PE=2 SV=1
Q42623|Q42623_BRANA	167.39	55	16	1	Carbamidomethylation; Deamidation (NQ); Acetylation (N-term); Carbamylation; Methyl ester; 3 more	39163	Glutamine synthetase OS=Brassica napus GN=gln PE=2 SV=1
A0A0D3C542|A0A0D3C542_BRAOL	167.37	36	15	1	Deamidation (NQ); Carbamylation; Formylation; Carbamidomethylation (DHKE X@N-term); Glycidamide adduct	50443	Uncharacterized protein OS=Brassica oleracea var. oleracea PE=4 SV=1
A0A078E114|A0A078E114_BRANA	167.37	36	15	1	Deamidation (NQ); Carbamylation; Formylation; Carbamidomethylation (DHKE X@N-term); Glycidamide adduct	50443	BnaC04g46230D protein OS=Brassica napus GN=BnaC04g46230D PE=4 SV=1
Q93X63|Q93X63_BRANA	167.2	30	9	0	Carbamidomethylation; Oxidation (M); Deamidation (NQ); Amidation; Carbamylation; 2 more	40762	Enoyl-[acyl carrier-protein] reductase OS=Brassica napus GN=enrB2 PE=2 SV=1
M4F8R8|M4F8R8_BRARP	167.1	31	10	0	Carbamidomethylation; Carbamylation; Carbamidomethylation (DHKE X@N-term)	28714	Uncharacterized protein OS=Brassica rapa subsp. pekinensis GN=Bra037480 PE=4 SV=1
A0A078DD84|A0A078DD84_BRANA	167.1	31	10	0	Carbamidomethylation; Carbamylation; Carbamidomethylation (DHKE X@N-term)	28714	BnaA06g30160D protein OS=Brassica napus GN=BnaA06g30160D PE=4 SV=1
A0A0D3A2X0|A0A0D3A2X0_BRAOL	167.1	50	13	13	Carbamidomethylation; Deamidation (NQ); Acetylation (N-term); Carbamylation; Methyl ester; 2 more	25141	Proteasome subunit beta type OS=Brassica oleracea var. oleracea PE=3 SV=1
A0A078HDL1|A0A078HDL1_BRANA	167.1	50	13	13	Carbamidomethylation; Deamidation (NQ); Acetylation (N-term); Carbamylation; Methyl ester; 2 more	25127	Proteasome subunit beta type OS=Brassica napus GN=BnaC03g67700D PE=3 SV=1
A0A078GSR5|A0A078GSR5_BRANA	167.1	50	13	13	Carbamidomethylation; Deamidation (NQ); Acetylation (N-term); Carbamylation; Methyl ester; 2 more	25141	Proteasome subunit beta type OS=Brassica napus GN=BnaA01g05950D PE=3 SV=1
M4E5G1|M4E5G1_BRARP	167.1	50	13	13	Carbamidomethylation; Deamidation (NQ); Acetylation (N-term); Carbamylation; Methyl ester; 2 more	25109	Proteasome subunit beta type OS=Brassica rapa subsp. pekinensis GN=Bra024015 PE=3 SV=1
A0A078FJS1|A0A078FJS1_BRANA	167.1	50	13	13	Carbamidomethylation; Deamidation (NQ); Acetylation (N-term); Carbamylation; Methyl ester; 2 more	25109	Proteasome subunit beta type OS=Brassica napus GN=BnaA03g51390D PE=3 SV=1
M4D453|M4D453_BRARP	167.1	50	13	13	Carbamidomethylation; Deamidation (NQ); Acetylation (N-term); Carbamylation; Methyl ester; 2 more	25171	Proteasome subunit beta type OS=Brassica rapa subsp. pekinensis GN=Bra011257 PE=3 SV=1
M4D194|M4D194_BRARP	167.1	50	13	13	Carbamidomethylation; Deamidation (NQ); Acetylation (N-term); Carbamylation; Methyl ester; 2 more	25141	Proteasome subunit beta type OS=Brassica rapa subsp. pekinensis GN=Bra010243 PE=3 SV=1
A0A0D3BM11|A0A0D3BM11_BRAOL	167.1	29	13	13	Carbamidomethylation; Deamidation (NQ); Acetylation (N-term); Carbamylation; Methyl ester; 2 more	44767	Uncharacterized protein OS=Brassica oleracea var. oleracea PE=3 SV=1
A0A078FGE6|A0A078FGE6_BRANA	166.98	50	17	2	Oxidation (M); Deamidation (NQ); Acetylation (N-term); Carbamylation; Formylation; 5 more	22572	BnaC06g23700D protein OS=Brassica napus GN=BnaC06g23700D PE=4 SV=1
A0A078C230|A0A078C230_BRANA	166.97	42	11	0	Carbamidomethylation; Oxidation (M); Deamidation (NQ); Carbamylation; Carbamidomethylation (DHKE X@N-term)	33659	Peroxidase OS=Brassica napus GN=BnaC03g08610D PE=3 SV=1
A0A0D3B1P7|A0A0D3B1P7_BRAOL	166.97	42	11	0	Carbamidomethylation; Oxidation (M); Deamidation (NQ); Carbamylation; Carbamidomethylation (DHKE X@N-term)	33673	Peroxidase OS=Brassica oleracea var. oleracea PE=3 SV=1
A0A078H9I5|A0A078H9I5_BRANA	166.94	26	9	0	Carbamidomethylation; Deamidation (NQ); Ubiquitin; Carbamidomethylation (DHKE X@N-term); Phosphorylation to amine thiol; 2 more	45448	Glyceraldehyde-3-phosphate dehydrogenase OS=Brassica napus GN=BnaA06g10900D PE=3 SV=1
A0A0D3CAQ3|A0A0D3CAQ3_BRAOL	166.94	26	9	0	Carbamidomethylation; Deamidation (NQ); Ubiquitin; Carbamidomethylation (DHKE X@N-term); Phosphorylation to amine thiol; 2 more	45655	Glyceraldehyde-3-phosphate dehydrogenase OS=Brassica oleracea var. oleracea GN=GAPCP-2 PE=3 SV=1
A0A078H920|A0A078H920_BRANA	166.94	26	9	0	Carbamidomethylation; Deamidation (NQ); Ubiquitin; Carbamidomethylation (DHKE X@N-term); Phosphorylation to amine thiol; 2 more	45655	Glyceraldehyde-3-phosphate dehydrogenase OS=Brassica napus GN=BnaC05g12400D PE=3 SV=1
M4EBA9|M4EBA9_BRARP	166.94	26	9	0	Carbamidomethylation; Deamidation (NQ); Ubiquitin; Carbamidomethylation (DHKE X@N-term); Phosphorylation to amine thiol; 2 more	45295	Glyceraldehyde-3-phosphate dehydrogenase OS=Brassica rapa subsp. pekinensis GN=Bra026068 PE=3 SV=1
sp|Q09023|CHI2_BRANA	166.87	28	8	6	Carbamidomethylation; Deamidation (NQ); Carbamylation; Formylation; Ubiquitin; 2 more	34816	Endochitinase CH25 OS=Brassica napus PE=2 SV=1
A0A078F9H4|A0A078F9H4_BRANA	166.87	28	8	6	Carbamidomethylation; Deamidation (NQ); Carbamylation; Formylation; Ubiquitin; 2 more	34795	BnaA05g26640D protein OS=Brassica napus GN=BnaA05g26640D PE=4 SV=1
M4F109|M4F109_BRARP	166.87	28	8	6	Carbamidomethylation; Deamidation (NQ); Carbamylation; Formylation; Ubiquitin; 2 more	34896	Uncharacterized protein OS=Brassica rapa subsp. pekinensis GN=Bra034754 PE=4 SV=1
A0A0D3CKV4|A0A0D3CKV4_BRAOL	166.87	27	8	6	Carbamidomethylation; Deamidation (NQ); Carbamylation; Formylation; Ubiquitin; 2 more	37261	Uncharacterized protein OS=Brassica oleracea var. oleracea GN=ATHCHIB PE=4 SV=1
A0A078HWP0|A0A078HWP0_BRANA	166.87	27	8	6	Carbamidomethylation; Deamidation (NQ); Carbamylation; Formylation; Ubiquitin; 2 more	37191	BnaC05g40680D protein OS=Brassica napus GN=BnaC05g40680D PE=4 SV=1
Q9ZNZ9|Q9ZNZ9_BRAJU	166.74	33	13	1	Deamidation (NQ); Acetylation (N-term); Carbamylation; Carbamidomethylation (DHKE X@N-term); Ethylation; Mutation	52296	ATP sulfurylase OS=Brassica juncea GN=atps3 PE=2 SV=1
A0A078I415|A0A078I415_BRANA	166.72	23	17	0	Deamidation (NQ); Carbamylation; Hydroxylation; Carbamidomethylation (DHKE X@N-term); Mutation	84946	BnaC02g00800D protein OS=Brassica napus GN=BnaC02g00800D PE=3 SV=1
A0A0D3AIB0|A0A0D3AIB0_BRAOL	166.72	23	17	0	Deamidation (NQ); Carbamylation; Hydroxylation; Carbamidomethylation (DHKE X@N-term); Mutation	84956	Uncharacterized protein OS=Brassica oleracea var. oleracea PE=3 SV=1
A0A0D3DEL8|A0A0D3DEL8_BRAOL	166.71	48	12	4	Deamidation (NQ); Acetylation (Protein N-term); Carbamylation; Carbamidomethylation (DHKE X@N-term)	38063	Uncharacterized protein OS=Brassica oleracea var. oleracea PE=4 SV=1
Q2A999|Q2A999_BRAOL	166.71	48	12	4	Deamidation (NQ); Acetylation (Protein N-term); Carbamylation; Carbamidomethylation (DHKE X@N-term)	38063	Nuclear RNA binding protein putative OS=Brassica oleracea GN=40.t00022 PE=4 SV=1
A0A078F983|A0A078F983_BRANA	166.71	48	12	4	Deamidation (NQ); Acetylation (Protein N-term); Carbamylation; Carbamidomethylation (DHKE X@N-term)	38063	BnaC07g34390D protein OS=Brassica napus GN=BnaC07g34390D PE=4 SV=1
A0A0D3BF71|A0A0D3BF71_BRAOL	166.55	49	13	1	Carbamidomethylation; Oxidation (M); Deamidation (NQ); Carbamylation; Formylation; 6 more	34683	Peroxidase OS=Brassica oleracea var. oleracea PE=3 SV=1
A0A0D3BSK2|A0A0D3BSK2_BRAOL	166.52	34	13	1	Carbamidomethylation; Oxidation (M); Carbamylation; Methyl ester; Carbamidomethylation (DHKE X@N-term); Mutation	48652	Uncharacterized protein OS=Brassica oleracea var. oleracea PE=3 SV=1
A0A078G370|A0A078G370_BRANA	166.52	34	13	1	Carbamidomethylation; Oxidation (M); Carbamylation; Methyl ester; Carbamidomethylation (DHKE X@N-term); Mutation	48652	BnaC04g11470D protein OS=Brassica napus GN=BnaC04g11470D PE=3 SV=1
A0A078HR57|A0A078HR57_BRANA	166.48	21	13	0	Deamidation (NQ); Amidation; Carbamylation; Carbamidomethylation (DHKE X@N-term); Mutation	70754	BnaA09g10560D protein OS=Brassica napus GN=BnaA09g10560D PE=3 SV=1
sp|P09678|SODC_BRAOC	166.45	66	19	2	Carbamidomethylation; Deamidation (NQ); Carbamylation; Formylation; Carbamidomethylation (DHKE X@N-term); 3 more	15172	Superoxide dismutase [Cu-Zn] OS=Brassica oleracea var. capitata GN=SODCC PE=1 SV=2
A0A078DEX3|A0A078DEX3_BRANA	166.44	52	10	1	Oxidation (M); Deamidation (NQ); Carbamylation; Carbamidomethylation (DHKE X@N-term); Dethiomethyl; 2 3-dihydro-2 2-dimethyl-7-benzofuranol N-methyl carbamate	22036	BnaA09g23960D protein OS=Brassica napus GN=BnaC06g08730D PE=4 SV=1
A0A078FPT5|A0A078FPT5_BRANA	166.44	52	10	1	Oxidation (M); Deamidation (NQ); Carbamylation; Carbamidomethylation (DHKE X@N-term); Dethiomethyl; 2 3-dihydro-2 2-dimethyl-7-benzofuranol N-methyl carbamate	22011	BnaA02g22240D protein OS=Brassica napus GN=BnaA02g22240D PE=4 SV=1
A0A078H4Z1|A0A078H4Z1_BRANA	166.44	52	10	1	Oxidation (M); Deamidation (NQ); Carbamylation; Carbamidomethylation (DHKE X@N-term); Dethiomethyl; 2 3-dihydro-2 2-dimethyl-7-benzofuranol N-methyl carbamate	21999	BnaA09g16470D protein OS=Brassica napus GN=BnaA09g16470D PE=4 SV=1
M4FFX5|M4FFX5_BRARP	166.44	52	10	1	Oxidation (M); Deamidation (NQ); Carbamylation; Carbamidomethylation (DHKE X@N-term); Dethiomethyl; 2 3-dihydro-2 2-dimethyl-7-benzofuranol N-methyl carbamate	22036	Uncharacterized protein OS=Brassica rapa subsp. pekinensis GN=Bra039999 PE=4 SV=1
M4F4I0|M4F4I0_BRARP	166.44	52	10	1	Oxidation (M); Deamidation (NQ); Carbamylation; Carbamidomethylation (DHKE X@N-term); Dethiomethyl; 2 3-dihydro-2 2-dimethyl-7-benzofuranol N-methyl carbamate	22011	Uncharacterized protein OS=Brassica rapa subsp. pekinensis GN=Bra035980 PE=4 SV=1
A0A078G5D3|A0A078G5D3_BRANA	166.37	37	19	0	Oxidation (M); Amidation; Carbamylation; Hydroxylation; Carbamidomethylation (DHKE X@N-term); Mutation	50192	BnaC09g31840D protein OS=Brassica napus GN=BnaC09g31840D PE=3 SV=1
A0A0D3D2A0|A0A0D3D2A0_BRAOL	166.36	33	13	0	Carbamidomethylation; Deamidation (NQ); Carbamylation; Dehydration; Carbamidomethylation (DHKE X@N-term); Mutation	45223	Succinyl-CoA ligase subunit beta OS=Brassica oleracea var. oleracea PE=3 SV=1
A0A078I7F1|A0A078I7F1_BRANA	166.35	26	6	0	Deamidation (NQ); Amidation; Carbamylation; Methyl ester; Ubiquitin; 2 more	35052	Peroxidase OS=Brassica napus GN=BnaA10g03290D PE=3 SV=1
M4DFY1|M4DFY1_BRARP	166.35	26	6	0	Deamidation (NQ); Amidation; Carbamylation; Methyl ester; Ubiquitin; 2 more	34994	Peroxidase OS=Brassica rapa subsp. pekinensis GN=Bra015404 PE=3 SV=1
A0A0D3D4E9|A0A0D3D4E9_BRAOL	166.33	11	13	1	Carbamidomethylation; Deamidation (NQ); Carbamylation; Carbamidomethylation (DHKE X@N-term); Phosphorylation to amine thiol; Mutation	107658	Aconitate hydratase OS=Brassica oleracea var. oleracea PE=3 SV=1
A0A0D3E3R0|A0A0D3E3R0_BRAOL	166.24	22	13	0	Oxidation (M); Deamidation (NQ); Amidation; Carbamylation; Carbamidomethylation (DHKE X@N-term); Mutation	70497	Uncharacterized protein OS=Brassica oleracea var. oleracea PE=3 SV=1
A0A078EMR3|A0A078EMR3_BRANA	166.24	22	13	0	Oxidation (M); Deamidation (NQ); Amidation; Carbamylation; Carbamidomethylation (DHKE X@N-term); Mutation	70802	BnaC09g10830D protein OS=Brassica napus GN=BnaC09g10830D PE=3 SV=1
M4DL52|M4DL52_BRARP	166.2	7	11	2	Deamidation (NQ); Carbamylation; Formylation; Methyl ester; Carbamidomethylation (DHKE X@N-term); 2 more	144270	Fructose-bisphosphate aldolase OS=Brassica rapa subsp. pekinensis GN=Bra017233 PE=3 SV=1
A0A0D3C4R0|A0A0D3C4R0_BRAOL	166.19	29	12	4	Deamidation (NQ); Carbamylation; Carbamidomethylation (DHKE X@N-term); S-Ethylcystine from Serine; Tyrosine oxidation to 2-aminotyrosine; 2 more	30857	Uncharacterized protein OS=Brassica oleracea var. oleracea PE=4 SV=1
A0A078D9B7|A0A078D9B7_BRANA	166.11	26	10	0	Carbamylation; Carbamidomethylation (DHKE X@N-term); Mutation	48071	BnaA02g01610D protein OS=Brassica napus GN=BnaA02g01610D PE=3 SV=1
M4D3S6|M4D3S6_BRARP	165.96	26	11	0	Deamidation (NQ); Carbamylation; Oxidation (HW); Carbamidomethylation (DHKE X@N-term); Mutation	50380	Uncharacterized protein OS=Brassica rapa subsp. pekinensis GN=Bra011130 PE=4 SV=1
A0A0D3A3E1|A0A0D3A3E1_BRAOL	165.96	26	11	0	Deamidation (NQ); Carbamylation; Oxidation (HW); Carbamidomethylation (DHKE X@N-term); Mutation	50366	Uncharacterized protein OS=Brassica oleracea var. oleracea PE=4 SV=1
A0A0D3DUV1|A0A0D3DUV1_BRAOL	165.93	25	9	5	Oxidation (M); Carbamidomethylation (DHKE X@N-term); Mutation	51371	Uncharacterized protein OS=Brassica oleracea var. oleracea PE=3 SV=1
A0A078JFX0|A0A078JFX0_BRANA	165.93	25	9	5	Oxidation (M); Carbamidomethylation (DHKE X@N-term); Mutation	51371	BnaC08g49000D protein OS=Brassica napus GN=BnaC08g49000D PE=3 SV=1
A0A078E2V9|A0A078E2V9_BRANA	165.86	22	11	4	Carbamidomethylation; Oxidation (M); N-Succinimidyl-2-morpholine acetate; Carbamidomethylation (DHKE X@N-term); ISD (z+2)-series	49343	BnaC01g33490D protein OS=Brassica napus GN=BnaC01g33490D PE=3 SV=1
A0A0D3ACC0|A0A0D3ACC0_BRAOL	165.86	22	11	4	Carbamidomethylation; Oxidation (M); N-Succinimidyl-2-morpholine acetate; Carbamidomethylation (DHKE X@N-term); ISD (z+2)-series	49343	Uncharacterized protein OS=Brassica oleracea var. oleracea PE=3 SV=1
Q7XZT2|Q7XZT2_BRAJU	165.81	61	15	1	Deamidation (NQ); Carbamylation; Dehydration; Formylation; Carbamidomethylation (DHKE X@N-term)	24083	Glutathione S-transferase 3 OS=Brassica juncea GN=GSTF3 PE=2 SV=1
A0A078D6A4|A0A078D6A4_BRANA	165.56	33	20	2	Carbamidomethylation; Deamidation (NQ); Carbamylation; Sulphone; Carbamidomethylation (DHKE X@N-term); Mutation	59626	BnaA03g15330D protein OS=Brassica napus GN=BnaA03g15330D PE=3 SV=1
M4CA61|M4CA61_BRARP	165.52	26	18	1	Carbamidomethylation; Oxidation (M); Acetylation (Protein N-term); Carbamylation; Carbamidomethylation (DHKE X@N-term); 2 more	87520	Uncharacterized protein OS=Brassica rapa subsp. pekinensis GN=Bra001090 PE=3 SV=1
A0A078HHC8|A0A078HHC8_BRANA	165.4	32	12	1	Carbamidomethylation; Oxidation (M); Carbamylation; Carbamidomethylation (DHKE X@N-term); Mutation	48518	BnaA04g19180D protein OS=Brassica napus GN=BnaA04g19180D PE=3 SV=1
M4DZ82|M4DZ82_BRARP	165.4	32	12	1	Carbamidomethylation; Oxidation (M); Carbamylation; Carbamidomethylation (DHKE X@N-term); Mutation	48519	Uncharacterized protein OS=Brassica rapa subsp. pekinensis GN=Bra021829 PE=3 SV=1
M4EFX2|M4EFX2_BRARP	165.35	21	11	3	Deamidation (NQ); Carbamylation; Carbamidomethylation (DHKE X@N-term); Mutation	53270	6-phosphogluconate dehydrogenase decarboxylating OS=Brassica rapa subsp. pekinensis GN=Bra027685 PE=3 SV=1
M4C9N4|M4C9N4_BRARP	165.28	21	12	3	Deamidation (NQ); Carbamylation; Carbamidomethylation (DHKE X@N-term)	72237	Uncharacterized protein OS=Brassica rapa subsp. pekinensis GN=Bra000913 PE=4 SV=1
A0A078I3Q4|A0A078I3Q4_BRANA	165.26	37	21	0	Carbamidomethylation; Oxidation (M); Deamidation (NQ); Carbamylation; Formylation; 8 more	59746	BnaA05g29140D protein OS=Brassica napus GN=BnaA05g29140D PE=3 SV=1
A0A0D3AUX5|A0A0D3AUX5_BRAOL	165.26	42	17	5	Deamidation (NQ); Acetylation (Protein N-term); Carbamidomethylation (DHKE X@N-term); Mutation	36009	Uncharacterized protein OS=Brassica oleracea var. oleracea PE=4 SV=1
Q8W179|Q8W179_BRAOL	165.17	17	6	0	Deamidation (NQ); Acetylation (N-term); Carbamylation; 4-hydroxynonenal (HNE); Carbamidomethylation (DHKE X@N-term); Ethanolation (KR)	40214	Senescence-associated cysteine protease OS=Brassica oleracea GN=CP4 PE=2 SV=1
A0A078DPU0|A0A078DPU0_BRANA	165.05	40	12	2	Deamidation (NQ); Acetylation (Protein N-term); Carbamylation; Carbamidomethylation (DHKE X@N-term)	38274	BnaA03g43120D protein OS=Brassica napus GN=BnaA03g43120D PE=4 SV=1
M4CFF2|M4CFF2_BRARP	165.01	33	18	0	Oxidation (M); Amidation; Carbamylation; Hydroxylation; Carbamidomethylation (DHKE X@N-term); Mutation	50251	Uncharacterized protein OS=Brassica rapa subsp. pekinensis GN=Bra002934 PE=3 SV=1
A0A078FRZ0|A0A078FRZ0_BRANA	165.01	33	18	0	Oxidation (M); Amidation; Carbamylation; Hydroxylation; Carbamidomethylation (DHKE X@N-term); Mutation	50251	BnaA10g09340D protein OS=Brassica napus GN=BnaA10g09340D PE=3 SV=1
A0A078CYW9|A0A078CYW9_BRANA	164.9	38	12	0	Carbamylation; Carbamidomethylation (DHKE X@N-term); S-Ethylcystine from Serine	34011	BnaC08g35990D protein OS=Brassica napus GN=BnaC08g35990D PE=3 SV=1
M4FCZ4|M4FCZ4_BRARP	164.87	32	10	1	Deamidation (NQ); Amidation; Carbamylation; Dehydration; Formylation; 4 more	52435	Uncharacterized protein OS=Brassica rapa subsp. pekinensis GN=Bra038964 PE=4 SV=1
O49122|O49122_BRAJU	164.82	38	8	0	Carbamidomethylation; Carbamylation; Carbamidomethylation (DHKE X@N-term); 2 3-dihydro-2 2-dimethyl-7-benzofuranol N-methyl carbamate	27585	Ascorbate peroxidase OS=Brassica juncea PE=2 SV=1
A0A078I347|A0A078I347_BRANA	164.81	24	13	0	Deamidation (NQ); Carbamylation; Carbamidomethylation (DHKE X@N-term); Mutation	53353	6-phosphogluconate dehydrogenase decarboxylating OS=Brassica napus GN=BnaCnng11100D PE=3 SV=1
A0A0D3C0I3|A0A0D3C0I3_BRAOL	164.81	24	13	0	Deamidation (NQ); Carbamylation; Carbamidomethylation (DHKE X@N-term); Mutation	53369	6-phosphogluconate dehydrogenase decarboxylating OS=Brassica oleracea var. oleracea PE=3 SV=1
A0A078IJR4|A0A078IJR4_BRANA	164.72	17	13	1	Deamidation (NQ); Acetylation (N-term); Carbamylation; Carbamidomethylation (DHKE X@N-term); Dethiomethyl; Mutation	84048	BnaA06g23560D protein OS=Brassica napus GN=BnaA06g23560D PE=4 SV=1
M4E6A7|M4E6A7_BRARP	164.72	17	13	1	Deamidation (NQ); Acetylation (N-term); Carbamylation; Carbamidomethylation (DHKE X@N-term); Dethiomethyl; Mutation	84117	Uncharacterized protein OS=Brassica rapa subsp. pekinensis GN=Bra024311 PE=4 SV=1
A0A078HAI2|A0A078HAI2_BRANA	164.61	25	11	0	Oxidation (M); Deamidation (NQ); Acetylation (N-term); Carbamylation; Carbamidomethylation (DHKE X@N-term)	54008	BnaC06g05100D protein OS=Brassica napus GN=BnaC06g05100D PE=3 SV=1
M4CZ07|M4CZ07_BRARP	164.56	44	14	3	Carbamidomethylation; Oxidation (M); Acetylation (N-term); Carbamylation; Carbamidomethylation (DHKE X@N-term); Mutation	36049	Uncharacterized protein OS=Brassica rapa subsp. pekinensis GN=Bra009454 PE=4 SV=1
A0A0D3AIU4|A0A0D3AIU4_BRAOL	164.55	15	11	0	Deamidation (NQ); Carbamylation; Carbamidomethylation (DHKE X@N-term); Mutation	95211	Uncharacterized protein OS=Brassica oleracea var. oleracea PE=3 SV=1
A0A078H9L4|A0A078H9L4_BRANA	164.48	20	8	1	Deamidation (NQ); Acetylation (N-term); Carbamylation; Carbamidomethylation (DHKE X@N-term); Dihydroxy; 2 more	40826	BnaC01g21920D protein OS=Brassica napus GN=BnaC01g21920D PE=3 SV=1
A0A078CPV1|A0A078CPV1_BRANA	164.38	42	11	1	Carbamidomethylation; Oxidation (M); Deamidation (NQ); Carbamylation; Carbamidomethylation (DHKE X@N-term)	33689	Peroxidase OS=Brassica napus GN=BnaA03g06740D PE=3 SV=1
M4CQD4|M4CQD4_BRARP	164.38	42	11	1	Carbamidomethylation; Oxidation (M); Deamidation (NQ); Carbamylation; Carbamidomethylation (DHKE X@N-term)	33689	Peroxidase OS=Brassica rapa subsp. pekinensis GN=Bra006423 PE=3 SV=1
A0A078ID72|A0A078ID72_BRANA	164.37	35	17	0	Carbamidomethylation; Deamidation (NQ); Carbamylation; 4-hydroxynonenal (HNE); Carbamidomethylation (DHKE X@N-term); 2 more	53375	Adenosylhomocysteinase OS=Brassica napus GN=BnaAnng08830D PE=3 SV=1
A0A078CR36|A0A078CR36_BRANA	164.26	34	10	1	Carbamylation; Carbamidomethylation (DHKE X@N-term); Ethyl amino	36188	Phosphoglycerate kinase OS=Brassica napus GN=BnaC06g19780D PE=3 SV=1
A0A078HWP8|A0A078HWP8_BRANA	164.18	20	11	0	Deamidation (NQ); Carbamidomethylation (DHKE X@N-term); HexNAcylation (ST); Ammonia-loss (N); Mutation	66212	Methylenetetrahydrofolate reductase OS=Brassica napus GN=BnaA09g38220D PE=3 SV=1
A0A078C4T0|A0A078C4T0_BRANA	164.18	20	11	0	Deamidation (NQ); Carbamidomethylation (DHKE X@N-term); HexNAcylation (ST); Ammonia-loss (N); Mutation	66220	Methylenetetrahydrofolate reductase OS=Brassica napus GN=BnaC08g30190D PE=3 SV=1
A0A078CNE4|A0A078CNE4_BRANA	164.14	33	14	3	Oxidation (M); Acetylation (Protein N-term); Carbamylation; Ubiquitin; Carbamidomethylation (DHKE X@N-term); 2 more	43639	Glutamate dehydrogenase OS=Brassica napus GN=BnaA03g02040D PE=3 SV=1
A0A078CV98|A0A078CV98_BRANA	164.14	33	14	3	Oxidation (M); Acetylation (Protein N-term); Carbamylation; Ubiquitin; Carbamidomethylation (DHKE X@N-term); 2 more	43625	Glutamate dehydrogenase OS=Brassica napus GN=BnaC03g03050D PE=3 SV=1
M4CNZ7|M4CNZ7_BRARP	164.14	32	14	3	Oxidation (M); Acetylation (Protein N-term); Carbamylation; Ubiquitin; Carbamidomethylation (DHKE X@N-term); 2 more	44679	Glutamate dehydrogenase OS=Brassica rapa subsp. pekinensis GN=Bra005935 PE=3 SV=1
A0A0D3B050|A0A0D3B050_BRAOL	164.14	32	14	3	Oxidation (M); Acetylation (Protein N-term); Carbamylation; Ubiquitin; Carbamidomethylation (DHKE X@N-term); 2 more	44548	Glutamate dehydrogenase OS=Brassica oleracea var. oleracea PE=3 SV=1
A0A078FUA5|A0A078FUA5_BRANA	164.13	64	18	1	Oxidation (M); Carbamylation; Dehydration; Carbamidomethylation (DHKE X@N-term); Mutation	26464	BnaC09g37140D protein OS=Brassica napus GN=BnaC09g37140D PE=3 SV=1
A0A078HYE9|A0A078HYE9_BRANA	164.09	26	10	1	Carbamylation; Oxidation (HW); Carbamidomethylation (DHKE X@N-term)	50452	BnaA01g07240D protein OS=Brassica napus GN=BnaA01g07240D PE=4 SV=1
M4CN25|M4CN25_BRARP	164.01	49	13	2	Oxidation (M); Carbamylation; Carbamidomethylation (DHKE X@N-term); Carboxymethyl (KW X@N-term); Phosphorylation to amine thiol; Mutation	31696	Uncharacterized protein OS=Brassica rapa subsp. pekinensis GN=Bra005613 PE=4 SV=1
A0A0D3CUV9|A0A0D3CUV9_BRAOL	163.92	20	11	1	Deamidation (NQ); Carbamidomethylation (DHKE X@N-term); HexNAcylation (ST); Ammonia-loss (N); Mutation	66323	Methylenetetrahydrofolate reductase OS=Brassica oleracea var. oleracea PE=3 SV=1
A0A078EB29|A0A078EB29_BRANA	163.92	20	11	1	Deamidation (NQ); Carbamidomethylation (DHKE X@N-term); HexNAcylation (ST); Ammonia-loss (N); Mutation	66323	Methylenetetrahydrofolate reductase OS=Brassica napus GN=BnaC06g17620D PE=3 SV=1
M4DYC1|M4DYC1_BRARP	163.88	34	14	2	Oxidation (M); Acetylation (Protein N-term); Acetylation (N-term); Carbamylation; Carbamidomethylation (DHKE X@N-term); Mutation	46604	Uncharacterized protein OS=Brassica rapa subsp. pekinensis GN=Bra021517 PE=3 SV=1
Q2A9M2|Q2A9M2_BRAOL	163.81	42	16	4	Deamidation (NQ); Acetylation (Protein N-term); Carbamidomethylation (DHKE X@N-term); Mutation	35952	Nuclear RNA binding protein putative OS=Brassica oleracea GN=26.t00058 PE=4 SV=1
sp|Q00326|MYRO_BRANA	163.74	28	15	0	Deamidation (NQ); Acetylation (N-term); Carbamylation; Carbamidomethylation (DHKE X@N-term); Mutation	62736	Myrosinase OS=Brassica napus PE=2 SV=1
A0A078JCF7|A0A078JCF7_BRANA	163.64	66	9	0	Carbamidomethylation; Carbamylation; Carbamidomethylation (DHKE X@N-term); Mutation	16927	BnaCnng39740D protein OS=Brassica napus GN=BnaCnng39740D PE=4 SV=1
M4EAL0|M4EAL0_BRARP	163.59	60	15	3	Acetylation (Protein N-term); Carbamylation; Carbamidomethylation (DHKE X@N-term); Mutation	31018	Uncharacterized protein OS=Brassica rapa subsp. pekinensis GN=Bra025819 PE=3 SV=1
A0A0D3D7E8|A0A0D3D7E8_BRAOL	163.52	12	11	1	Carbamylation; Carbamidomethylation (DHKE X@N-term); Deamidation (R); Mutation	89184	Uncharacterized protein OS=Brassica oleracea var. oleracea PE=3 SV=1
A0A078J0K6|A0A078J0K6_BRANA	163.46	8	11	0	Deamidation (NQ); Carbamylation; Carbamidomethylation (DHKE X@N-term); Phosphorylation to amine thiol; Mutation	106849	Aconitate hydratase OS=Brassica napus GN=BnaAnng14360D PE=3 SV=1
M4C811|M4C811_BRARP	163.37	18	16	1	Acetylation (N-term); Carbamylation; Carbamidomethylation (DHKE X@N-term); Dethiomethyl	84315	Uncharacterized protein OS=Brassica rapa subsp. pekinensis GN=Bra000339 PE=3 SV=1
A0A078GXN5|A0A078GXN5_BRANA	163.32	37	13	0	Deamidation (NQ); Acetylation (Protein N-term); Carbamylation; Carbamidomethylation (DHKE X@N-term); Tryptophan oxidation to oxolactone; Mutation	31814	Lactoylglutathione lyase OS=Brassica napus GN=BnaC08g15100D PE=3 SV=1
A0A0D3DP74|A0A0D3DP74_BRAOL	163.32	37	13	0	Deamidation (NQ); Acetylation (Protein N-term); Carbamylation; Carbamidomethylation (DHKE X@N-term); Tryptophan oxidation to oxolactone; Mutation	31814	Lactoylglutathione lyase OS=Brassica oleracea var. oleracea GN=ATGLX1 PE=3 SV=1
A0A078HV31|A0A078HV31_BRANA	163.25	45	10	2	Carbamidomethylation; Carbamylation; Carbamidomethylation (DHKE X@N-term); Mutation	16395	Nucleoside diphosphate kinase OS=Brassica napus GN=BnaA08g00390D PE=3 SV=1
M4EPX3|M4EPX3_BRARP	163.25	45	10	2	Carbamidomethylation; Carbamylation; Carbamidomethylation (DHKE X@N-term); Mutation	16395	Nucleoside diphosphate kinase OS=Brassica rapa subsp. pekinensis GN=Bra030844 PE=3 SV=1
M4E921|M4E921_BRARP	163.2	27	9	0	Deamidation (NQ); Carbamylation; Carbamidomethylation (DHKE X@N-term); Mutation	38092	Eukaryotic translation initiation factor 3 subunit I OS=Brassica rapa subsp. pekinensis GN=Bra025277 PE=3 SV=1
M4D1R9|M4D1R9_BRARP	163.08	15	14	0	Carbamylation; Carbamidomethylation (DHKE X@N-term); Replacement of proton with ammonium ion	108052	Aconitate hydratase OS=Brassica rapa subsp. pekinensis GN=Bra010419 PE=3 SV=1
A0A078FME9|A0A078FME9_BRANA	163.08	15	14	0	Carbamylation; Carbamidomethylation (DHKE X@N-term); Replacement of proton with ammonium ion	108125	Aconitate hydratase OS=Brassica napus GN=BnaA08g14220D PE=3 SV=1
Q8RUX2|Q8RUX2_BRACM	163.04	45	12	2	Carbamidomethylation; Carbamylation; Carbamidomethylation (DHKE X@N-term); Mutation	16396	Nucleoside diphosphate kinase OS=Brassica campestris GN=Bc-NDPK1 PE=2 SV=1
A0A078FIU2|A0A078FIU2_BRANA	163.04	45	12	2	Carbamidomethylation; Carbamylation; Carbamidomethylation (DHKE X@N-term); Mutation	16396	Nucleoside diphosphate kinase OS=Brassica napus GN=BnaA09g17360D PE=3 SV=1
M4EFL7|M4EFL7_BRARP	163.04	45	12	2	Carbamidomethylation; Carbamylation; Carbamidomethylation (DHKE X@N-term); Mutation	16396	Nucleoside diphosphate kinase OS=Brassica rapa subsp. pekinensis GN=Bra027579 PE=3 SV=1
A0A0D3CQ46|A0A0D3CQ46_BRAOL	163.02	18	10	0	Deamidation (NQ); Acetylation (N-term); Carbamylation; Carbamidomethylation (DHKE X@N-term)	61938	Uncharacterized protein (Fragment) OS=Brassica oleracea var. oleracea PE=3 SV=1
A0A078CVQ2|A0A078CVQ2_BRANA	163.01	26	11	0	Deamidation (NQ); Carbamylation; Carbamidomethylation (DHKE X@N-term); Mutation	42695	S-adenosylmethionine synthase OS=Brassica napus GN=BnaA05g00770D PE=3 SV=1
M4FIV7|M4FIV7_BRARP	163.01	26	11	0	Deamidation (NQ); Carbamylation; Carbamidomethylation (DHKE X@N-term); Mutation	42695	S-adenosylmethionine synthase OS=Brassica rapa subsp. pekinensis GN=Bra041036 PE=3 SV=1
A0A068FAY3|A0A068FAY3_BRANA	162.84	20	8	0	Carbamidomethylation; Carbamylation; Carbamidomethylation (DHKE X@N-term); Mutation	50089	BnaA01g03290D protein OS=Brassica napus GN=BnaA01g03290D PE=3 SV=1
M4CC57|M4CC57_BRARP	162.83	14	17	0	Oxidation (M); Deamidation (NQ); Acetylation (N-term); Carbamylation; Carbamidomethylation (DHKE X@N-term); Mutation	106701	Uncharacterized protein OS=Brassica rapa subsp. pekinensis GN=Bra001787 PE=4 SV=1
A0A0D3CXE3|A0A0D3CXE3_BRAOL	162.73	67	14	2	Carbamidomethylation; Carbamylation; Pyro-glu from E; Carbamidomethylation (DHKE X@N-term); Mutation	18215	Uncharacterized protein OS=Brassica oleracea var. oleracea GN=MLP34 PE=4 SV=1
A0A0D3CCE5|A0A0D3CCE5_BRAOL	162.71	33	11	1	Carbamylation; Carbamidomethylation (DHKE X@N-term); Deamidation (R); Mutation	32650	Uncharacterized protein (Fragment) OS=Brassica oleracea var. oleracea PE=3 SV=1
A0A0D3AM14|A0A0D3AM14_BRAOL	162.62	9	18	0	Oxidation (M); Amidation; Carbamylation; Hydroxylation; Carbamidomethylation (DHKE X@N-term); Mutation	174322	Uncharacterized protein OS=Brassica oleracea var. oleracea PE=3 SV=1
A0A078EJ50|A0A078EJ50_BRANA	162.57	33	16	0	Carbamidomethylation; Deamidation (NQ); Carbamylation; 4-hydroxynonenal (HNE); Carbamidomethylation (DHKE X@N-term); 2 more	53274	Adenosylhomocysteinase OS=Brassica napus GN=BnaA04g06420D PE=3 SV=1
A0A0D3BYU9|A0A0D3BYU9_BRAOL	162.57	33	16	0	Carbamidomethylation; Deamidation (NQ); Carbamylation; 4-hydroxynonenal (HNE); Carbamidomethylation (DHKE X@N-term); 2 more	53274	Adenosylhomocysteinase OS=Brassica oleracea var. oleracea PE=3 SV=1
A0A0D3CLQ6|A0A0D3CLQ6_BRAOL	162.56	37	20	0	Carbamidomethylation; Oxidation (M); Deamidation (NQ); Carbamylation; Formylation; 8 more	59944	Uncharacterized protein OS=Brassica oleracea var. oleracea PE=3 SV=1
M4DXC9|M4DXC9_BRARP	162.53	59	17	0	Carbamidomethylation; Deamidation (NQ); Carbamylation; Ubiquitin; Carbamidomethylation (DHKE X@N-term); Carboxylation (DKW)	28183	Uncharacterized protein OS=Brassica rapa subsp. pekinensis GN=Bra021175 PE=4 SV=1
sp|P49310|GRP1_SINAL	162.53	67	13	2	Carbamidomethylation; Acetylation (Protein N-term); Carbamylation; Formylation; Ubiquitin; 2 more	16016	Glycine-rich RNA-binding protein GRP1A OS=Sinapis alba PE=2 SV=1
sp|P80030|FABI_BRANA	162.48	30	9	1	Carbamidomethylation; Oxidation (M); Deamidation (NQ); Carbamylation; Carbamidomethylation (DHKE X@N-term)	40479	Enoyl-[acyl-carrier-protein] reductase [NADH] chloroplastic OS=Brassica napus PE=1 SV=2
M4EXK8|M4EXK8_BRARP	162.43	19	8	2	Deamidation (NQ); Acetylation (N-term); Carbamylation; Carbamidomethylation (DHKE X@N-term); Dihydroxy; 2 more	40792	Uncharacterized protein OS=Brassica rapa subsp. pekinensis GN=Bra033545 PE=3 SV=1
A0A078H3Z1|A0A078H3Z1_BRANA	162.43	19	8	2	Deamidation (NQ); Acetylation (N-term); Carbamylation; Carbamidomethylation (DHKE X@N-term); Dihydroxy; 2 more	40792	BnaA01g17570D protein OS=Brassica napus GN=BnaA01g17570D PE=3 SV=1
M4DYF2|M4DYF2_BRARP	162.37	21	11	0	Carbamidomethylation; Deamidation (NQ); Carbamylation; Carbamidomethylation (DHKE X@N-term)	64761	Pectinesterase OS=Brassica rapa subsp. pekinensis GN=Bra021548 PE=4 SV=1
A0A078C8M2|A0A078C8M2_BRANA	162.33	36	14	0	Carbamylation; Carbamidomethylation (DHKE X@N-term); Mutation	55357	Catalase OS=Brassica napus GN=BnaC07g45360D PE=3 SV=1
C9EH44|C9EH44_BRAOL	162.33	35	14	0	Carbamylation; Carbamidomethylation (DHKE X@N-term); Mutation	56690	Catalase OS=Brassica oleracea PE=2 SV=1
A0A0D3E8L3|A0A0D3E8L3_BRAOL	162.26	42	17	5	Deamidation (NQ); Acetylation (N-term); Carbamylation; Pyro-glu from Q; Ubiquitin; 2 more	38897	Peroxidase OS=Brassica oleracea var. oleracea PE=3 SV=1
A0A078CE45|A0A078CE45_BRANA	162.26	42	17	5	Deamidation (NQ); Acetylation (N-term); Carbamylation; Pyro-glu from Q; Ubiquitin; 2 more	38897	Peroxidase OS=Brassica napus GN=BnaC09g25420D PE=3 SV=1
A0A078IT30|A0A078IT30_BRANA	162.2	35	13	2	Deamidation (NQ); Acetylation (N-term); Carbamylation; Carbamidomethylation (DHKE X@N-term); Mutation	22154	BnaC01g41990D protein OS=Brassica napus GN=BnaC01g41990D PE=4 SV=1
sp|Q9XH45|RS7_BRAOL	162.2	35	13	2	Deamidation (NQ); Acetylation (N-term); Carbamylation; Carbamidomethylation (DHKE X@N-term); Mutation	22154	40S ribosomal protein S7 OS=Brassica oleracea GN=RPS7 PE=2 SV=1
M4D849|M4D849_BRARP	162.18	38	10	0	Deamidation (NQ); Acetylation (Protein N-term); Carbamylation; Carbamidomethylation (DHKE X@N-term)	38185	Uncharacterized protein OS=Brassica rapa subsp. pekinensis GN=Bra012659 PE=4 SV=1
A0A0D3D5Q5|A0A0D3D5Q5_BRAOL	162.1	32	19	5	Oxidation (M); Carbamylation; Hexose (NSY); Pyro-glu from Q; Carbamidomethylation (DHKE X@N-term)	58684	Uncharacterized protein OS=Brassica oleracea var. oleracea PE=4 SV=1
A0A0D3AYU8|A0A0D3AYU8_BRAOL	162.07	18	11	0	Deamidation (NQ); Acetylation (N-term); Carbamylation; Carbamidomethylation (DHKE X@N-term); Mutation	69159	Succinate dehydrogenase [ubiquinone] flavoprotein subunit mitochondrial OS=Brassica oleracea var. oleracea PE=3 SV=1
A0A078IK80|A0A078IK80_BRANA	162.07	18	11	0	Deamidation (NQ); Acetylation (N-term); Carbamylation; Carbamidomethylation (DHKE X@N-term); Mutation	69185	Succinate dehydrogenase [ubiquinone] flavoprotein subunit mitochondrial OS=Brassica napus GN=BnaC02g43980D PE=3 SV=1
A0A078CZF4|A0A078CZF4_BRANA	162.07	18	11	0	Deamidation (NQ); Acetylation (N-term); Carbamylation; Carbamidomethylation (DHKE X@N-term); Mutation	69136	Succinate dehydrogenase [ubiquinone] flavoprotein subunit mitochondrial OS=Brassica napus GN=BnaC09g07800D PE=3 SV=1
A0A078F500|A0A078F500_BRANA	162.02	26	11	1	Deamidation (NQ); Carbamylation; Oxidation (HW); Carbamidomethylation (DHKE X@N-term); Mutation	50382	BnaC01g08820D protein OS=Brassica napus GN=BnaC01g08820D PE=4 SV=1
A0A078HZN2|A0A078HZN2_BRANA	162	40	9	4	Carbamidomethylation; Carbamylation; Dehydration; Carbamidomethylation (DHKE X@N-term); Mutation	26200	BnaC03g24020D protein OS=Brassica napus GN=BnaC03g24020D PE=4 SV=1
A0A0D3B6G1|A0A0D3B6G1_BRAOL	162	40	9	4	Carbamidomethylation; Carbamylation; Dehydration; Carbamidomethylation (DHKE X@N-term); Mutation	26200	Uncharacterized protein OS=Brassica oleracea var. oleracea PE=4 SV=1
M4F7W5|M4F7W5_BRARP	161.85	33	11	1	Deamidation (NQ); Carbamylation; Hydroxylation; Pyro-glu from Q; Carbamidomethylation (DHKE X@N-term); 2 more	37474	Peroxidase OS=Brassica rapa subsp. pekinensis GN=Bra037176 PE=3 SV=1
A0A078E9Z2|A0A078E9Z2_BRANA	161.81	35	16	5	Carbamidomethylation; Deamidation (NQ); Carbamylation; Carbamidomethylation (DHKE X@N-term); Mutation	61378	Acetyltransferase component of pyruvate dehydrogenase complex OS=Brassica napus GN=BnaA05g25500D PE=3 SV=1
A0A0D3E746|A0A0D3E746_BRAOL	161.68	45	11	0	Carbamidomethylation; Carbamylation; Carbamidomethylation (DHKE X@N-term); Mutation	16380	Nucleoside diphosphate kinase OS=Brassica oleracea var. oleracea PE=3 SV=1
A0A078JYA4|A0A078JYA4_BRANA	161.68	45	11	0	Carbamidomethylation; Carbamylation; Carbamidomethylation (DHKE X@N-term); Mutation	16380	Nucleoside diphosphate kinase OS=Brassica napus GN=BnaCnng73880D PE=3 SV=1
M4CDP5|M4CDP5_BRARP	161.67	64	17	2	Oxidation (M); Carbamylation; Dehydration; Carbamidomethylation (DHKE X@N-term); Mutation	26511	Uncharacterized protein OS=Brassica rapa subsp. pekinensis GN=Bra002326 PE=3 SV=1
Q9ZPK6|Q9ZPK6_BRAJU	161.64	35	14	0	Carbamylation; Carbamidomethylation (DHKE X@N-term); Mutation	56828	Catalase OS=Brassica juncea GN=CAT2 PE=2 SV=1
Q43742|Q43742_BRANA	161.59	29	12	0	Carbamidomethylation; Oxidation (M); Carbamylation; Carbamidomethylation (DHKE X@N-term); Mutation	48670	Glyoxysomal beta-ketoacyl-thiolase OS=Brassica napus PE=2 SV=1
Q8H6F4|Q8H6F4_BRAJU	161.56	40	8	0	Carbamylation; Carbamidomethylation (DHKE X@N-term); 2 3-dihydro-2 2-dimethyl-7-benzofuranol N-methyl carbamate	27458	Ascorbate peroxidase OS=Brassica juncea PE=2 SV=1
Q8H6F3|Q8H6F3_BRAJU	161.56	40	8	0	Carbamylation; Carbamidomethylation (DHKE X@N-term); 2 3-dihydro-2 2-dimethyl-7-benzofuranol N-methyl carbamate	27488	Ascorbate peroxidase OS=Brassica juncea PE=2 SV=1
A0A078FC93|A0A078FC93_BRANA	161.47	28	13	1	Oxidation (M); Acetylation (Protein N-term); Acetylation (N-term); Carbamylation; Carbamidomethylation (DHKE X@N-term); Mutation	46579	BnaC03g70070D protein OS=Brassica napus GN=BnaC03g70070D PE=3 SV=1
M4EQ22|M4EQ22_BRARP	161.47	28	13	1	Oxidation (M); Acetylation (Protein N-term); Acetylation (N-term); Carbamylation; Carbamidomethylation (DHKE X@N-term); Mutation	46693	Uncharacterized protein OS=Brassica rapa subsp. pekinensis GN=Bra030893 PE=3 SV=1
A0A0D3BN25|A0A0D3BN25_BRAOL	161.47	28	13	1	Oxidation (M); Acetylation (Protein N-term); Acetylation (N-term); Carbamylation; Carbamidomethylation (DHKE X@N-term); Mutation	46693	Uncharacterized protein OS=Brassica oleracea var. oleracea PE=3 SV=1
A0A078EP80|A0A078EP80_BRANA	161.47	28	13	1	Oxidation (M); Acetylation (Protein N-term); Acetylation (N-term); Carbamylation; Carbamidomethylation (DHKE X@N-term); Mutation	46723	BnaA08g00760D protein OS=Brassica napus GN=BnaA08g00760D PE=3 SV=1
M4DU54|M4DU54_BRARP	161.31	32	13	0	Carbamidomethylation; Carbamylation; Carbamidomethylation (DHKE X@N-term); Mutation	44061	Aspartate aminotransferase OS=Brassica rapa subsp. pekinensis GN=Bra020047 PE=3 SV=1
A0A0D3AJE9|A0A0D3AJE9_BRAOL	161.25	22	7	1	Deamidation (NQ); Carbamidomethylation (DHKE X@N-term)	43638	Uncharacterized protein OS=Brassica oleracea var. oleracea PE=4 SV=1
A0A078DGN3|A0A078DGN3_BRANA	161.23	38	10	1	Deamidation (NQ); Carbamylation; Carbamidomethylation (DHKE X@N-term); Deamidation (R)	29227	BnaC06g38800D protein OS=Brassica napus GN=BnaC06g38800D PE=3 SV=1
M4EJF8|M4EJF8_BRARP	161.19	23	18	0	Deamidation (NQ); Carbamylation; Dehydration; Carboxylation (E); Carbamidomethylation (DHKE X@N-term); Mutation	79961	Uncharacterized protein OS=Brassica rapa subsp. pekinensis GN=Bra028924 PE=3 SV=1
A0A0D3BNR0|A0A0D3BNR0_BRAOL	161.06	25	13	7	Oxidation (M); Carbamylation; Methyl ester; Carbamidomethylation (DHKE X@N-term); Phosphorylation to amine thiol	64709	Uncharacterized protein OS=Brassica oleracea var. oleracea PE=4 SV=1
A0A078HUR7|A0A078HUR7_BRANA	161.06	25	13	7	Oxidation (M); Carbamylation; Methyl ester; Carbamidomethylation (DHKE X@N-term); Phosphorylation to amine thiol	64664	BnaC04g00700D protein OS=Brassica napus GN=BnaC04g00700D PE=4 SV=1
M4EJI6|M4EJI6_BRARP	161.04	24	18	0	Deamidation (NQ); Carbamylation; Dehydration; Carboxylation (E); Carbamidomethylation (DHKE X@N-term); Mutation	80058	Uncharacterized protein OS=Brassica rapa subsp. pekinensis GN=Bra028952 PE=3 SV=1
A0A078E5K3|A0A078E5K3_BRANA	161.03	23	14	0	Carbamylation; Methyl ester; Carbamidomethylation (DHKE X@N-term); Deamidation (R)	62108	BnaA07g29880D protein OS=Brassica napus GN=BnaA07g29880D PE=4 SV=1
M4EJI2|M4EJI2_BRARP	161.02	24	18	0	Deamidation (NQ); Carbamylation; Dehydration; Carboxylation (E); Carbamidomethylation (DHKE X@N-term); Mutation	79885	Uncharacterized protein OS=Brassica rapa subsp. pekinensis GN=Bra028948 PE=3 SV=1
M4F5A4|M4F5A4_BRARP	161	52	14	1	Carbamylation; Dehydration; Formylation; Hydroxylation; Carbamidomethylation (DHKE X@N-term)	24302	Uncharacterized protein OS=Brassica rapa subsp. pekinensis GN=Bra036260 PE=3 SV=1
A0A078J0I9|A0A078J0I9_BRANA	161	35	15	1	Carbamidomethylation; Deamidation (NQ); Acetylation (N-term); Carbamylation; Formylation; 2 more	55786	Acetyltransferase component of pyruvate dehydrogenase complex OS=Brassica napus GN=BnaCnng28440D PE=3 SV=1
A0A0D3B360|A0A0D3B360_BRAOL	160.79	23	18	0	Deamidation (NQ); Carbamylation; Dehydration; Carboxylation (E); Carbamidomethylation (DHKE X@N-term); Mutation	80025	Uncharacterized protein OS=Brassica oleracea var. oleracea PE=3 SV=1
A0A0D3AYQ1|A0A0D3AYQ1_BRAOL	160.76	18	15	1	Carbamidomethylation; Deamidation (NQ); Acetylation (N-term); Carbamylation; Carbamidomethylation (DHKE X@N-term); 2 more	83411	Uncharacterized protein OS=Brassica oleracea var. oleracea PE=4 SV=1
A0A0D3CKF1|A0A0D3CKF1_BRAOL	160.73	34	15	0	Carbamidomethylation; Deamidation (NQ); Acetylation (N-term); Carbamylation; Formylation; 2 more	58713	Acetyltransferase component of pyruvate dehydrogenase complex OS=Brassica oleracea var. oleracea PE=3 SV=1
A0A0D3DKC2|A0A0D3DKC2_BRAOL	160.63	35	15	1	Carbamidomethylation; Deamidation (NQ); Carbamylation; 4-hydroxynonenal (HNE); Carbamidomethylation (DHKE X@N-term); 2 more	53245	Adenosylhomocysteinase OS=Brassica oleracea var. oleracea PE=3 SV=1
A0A078JI93|A0A078JI93_BRANA	160.57	14	13	0	Carbamylation; Carbamidomethylation (DHKE X@N-term); Replacement of proton with ammonium ion	108136	Aconitate hydratase OS=Brassica napus GN=BnaAnng22230D PE=3 SV=1
M4CMS6|M4CMS6_BRARP	160.45	33	19	1	Carbamidomethylation; Deamidation (NQ); Carbamylation; Sulphone; Carbamidomethylation (DHKE X@N-term); Mutation	59196	Uncharacterized protein OS=Brassica rapa subsp. pekinensis GN=Bra005514 PE=3 SV=1
A0A078FWN9|A0A078FWN9_BRANA	160.45	32	19	1	Carbamidomethylation; Deamidation (NQ); Carbamylation; Sulphone; Carbamidomethylation (DHKE X@N-term); Mutation	60746	BnaA05g10360D protein OS=Brassica napus GN=BnaA05g10360D PE=3 SV=1
A0A078ILG5|A0A078ILG5_BRANA	160.4	33	10	0	Carbamidomethylation; Oxidation (M); Deamidation (NQ); Carbamylation; Dehydration; 5 more	34816	Peroxidase OS=Brassica napus GN=BnaA10g28130D PE=3 SV=1
A0A0D3BZG9|A0A0D3BZG9_BRAOL	160.39	40	13	1	Carbamidomethylation; Deamidation (NQ); Acetylation (N-term); Carbamylation; Methyl ester; 2 more	45329	Glutamine synthetase (Fragment) OS=Brassica oleracea var. oleracea GN=ATGSR1 PE=3 SV=1
M4DY35|M4DY35_BRARP	160.35	18	12	0	Deamidation (NQ); Acetylation (N-term); Carbamylation; Carbamidomethylation (DHKE X@N-term); Mutation	40050	Uncharacterized protein OS=Brassica rapa subsp. pekinensis GN=Bra021431 PE=4 SV=1
M4CXS6|M4CXS6_BRARP	160.32	15	10	0		86391	Uncharacterized protein OS=Brassica rapa subsp. pekinensis GN=Bra009023 PE=4 SV=1
M4DJ92|M4DJ92_BRARP	160.25	47	15	1	Carbamidomethylation; Deamidation (NQ); Carbamylation; Carbamidomethylation (DHKE X@N-term); Mutation	35598	Uncharacterized protein OS=Brassica rapa subsp. pekinensis GN=Bra016570 PE=4 SV=1
Q56H06|Q56H06_BRARC	160.08	26	14	0	Deamidation (NQ); Acetylation (N-term); Carbamylation; Carbamidomethylation (DHKE X@N-term); Mutation	62724	Myrosinase (Fragment) OS=Brassica rapa var. parachinensis PE=2 SV=1
Q5DNB0|Q5DNB0_BRARP	160.09	26	14	0	Deamidation (NQ); Acetylation (N-term); Carbamylation; Carbamidomethylation (DHKE X@N-term); Mutation	62966	Myrosinase (Fragment) OS=Brassica rapa subsp. pekinensis PE=2 SV=1
A0A078JNX3|A0A078JNX3_BRANA	160.05	48	13	2	Oxidation (M); Deamidation (NQ); Carbamylation; Carbamidomethylation (DHKE X@N-term); Carboxymethyl (KW X@N-term); 2 more	31625	BnaCnng59160D protein OS=Brassica napus GN=BnaCnng59160D PE=4 SV=1
A0A0D3BSV2|A0A0D3BSV2_BRAOL	160.05	48	13	2	Oxidation (M); Deamidation (NQ); Carbamylation; Carbamidomethylation (DHKE X@N-term); Carboxymethyl (KW X@N-term); 2 more	31625	Uncharacterized protein OS=Brassica oleracea var. oleracea PE=4 SV=1
M4E3Q7|M4E3Q7_BRARP	160.05	27	10	0	Carbamylation; Carbamidomethylation (DHKE X@N-term); Mutation	47992	Uncharacterized protein OS=Brassica rapa subsp. pekinensis GN=Bra023410 PE=3 SV=1
A0A078D461|A0A078D461_BRANA	159.98	11	8	0	Carbamylation; Carbamidomethylation (DHKE X@N-term); Mutation	71436	BnaC08g16850D protein OS=Brassica napus GN=BnaC08g16850D PE=3 SV=1
A0A078GRA4|A0A078GRA4_BRANA	159.96	22	14	1	Carbamidomethylation; Deamidation (NQ); Carbamylation; Hydroxylation; Methyl ester; 4 more	50926	BnaCnng05360D protein OS=Brassica napus GN=BnaCnng05360D PE=3 SV=1
A0A0D3BSD5|A0A0D3BSD5_BRAOL	159.93	21	14	0	Carbamidomethylation; Deamidation (NQ); Carbamylation; Hydroxylation; Methyl ester; 3 more	48243	Uncharacterized protein OS=Brassica oleracea var. oleracea PE=3 SV=1
A0A0D3A7Q2|A0A0D3A7Q2_BRAOL	159.74	18	7	0	Deamidation (NQ); Acetylation (N-term); Carbamylation; Carbamidomethylation (DHKE X@N-term); Dihydroxy; 2 more	40878	Uncharacterized protein OS=Brassica oleracea var. oleracea PE=3 SV=1
M4ESY2|M4ESY2_BRARP	159.64	15	14	0	Deamidation (NQ); Acetylation (N-term); Carbamylation; Carbamidomethylation (DHKE X@N-term); Dethiomethyl; Mutation	83680	Uncharacterized protein OS=Brassica rapa subsp. pekinensis GN=Bra031912 PE=4 SV=1
A0A078H392|A0A078H392_BRANA	159.64	15	14	0	Deamidation (NQ); Acetylation (N-term); Carbamylation; Carbamidomethylation (DHKE X@N-term); Dethiomethyl; Mutation	83595	BnaA02g34280D protein OS=Brassica napus GN=BnaA02g34280D PE=4 SV=1
A0A0D3EEX4|A0A0D3EEX4_BRAOL	159.63	28	9	0	Carbamidomethylation; Deamidation (NQ); Carbamylation; Pyro-glu from E; Carbamidomethylation (DHKE X@N-term); Propionaldehyde +40	43160	Uncharacterized protein OS=Brassica oleracea var. oleracea PE=4 SV=1
M4E0F0|M4E0F0_BRARP	159.62	34	12	1	Deamidation (NQ); Acetylation (Protein N-term); Acetylation (N-term); Carbamylation; Carbamidomethylation (DHKE X@N-term)	38513	Glutamine synthetase OS=Brassica rapa subsp. pekinensis GN=Bra022247 PE=3 SV=1
A0A0D3CJ64|A0A0D3CJ64_BRAOL	159.62	34	12	1	Deamidation (NQ); Acetylation (Protein N-term); Acetylation (N-term); Carbamylation; Carbamidomethylation (DHKE X@N-term)	38513	Glutamine synthetase OS=Brassica oleracea var. oleracea PE=3 SV=1
V9M2V8|V9M2V8_BRANA	159.62	34	12	1	Deamidation (NQ); Acetylation (Protein N-term); Acetylation (N-term); Carbamylation; Carbamidomethylation (DHKE X@N-term)	38513	Glutamine synthetase OS=Brassica napus GN=GLN1.3 PE=2 SV=1
A0A078FRM0|A0A078FRM0_BRANA	159.55	31	11	0	Carbamidomethylation; Oxidation (M); Carbamylation; Methyl ester; Carbamidomethylation (DHKE X@N-term); Mutation	48565	BnaA05g10480D protein OS=Brassica napus GN=BnaA05g10480D PE=3 SV=1
M4CMT4|M4CMT4_BRARP	159.55	31	11	0	Carbamidomethylation; Oxidation (M); Carbamylation; Methyl ester; Carbamidomethylation (DHKE X@N-term); Mutation	48565	Uncharacterized protein OS=Brassica rapa subsp. pekinensis GN=Bra005522 PE=3 SV=1
A0A078GAD3|A0A078GAD3_BRANA	159.49	29	8	1	Carbamidomethylation (DHKE X@N-term)	41204	Cysteine synthase OS=Brassica napus GN=BnaC04g49280D PE=3 SV=1
M4CBF1|M4CBF1_BRARP	159.48	37	14	2	Carbamidomethylation; Deamidation (NQ); Carbamylation; Carbamidomethylation (DHKE X@N-term); Mutation	50624	Uncharacterized protein OS=Brassica rapa subsp. pekinensis GN=Bra001531 PE=3 SV=1
A0A0D3BPH6|A0A0D3BPH6_BRAOL	159.47	41	8	2	Carbamidomethylation; Deamidation (NQ); Dehydration; Carbamidomethylation (DHKE X@N-term); Deamidation (R); Mutation	26838	Uncharacterized protein OS=Brassica oleracea var. oleracea PE=4 SV=1
A0A078IUI2|A0A078IUI2_BRANA	159.47	41	8	2	Carbamidomethylation; Deamidation (NQ); Dehydration; Carbamidomethylation (DHKE X@N-term); Deamidation (R); Mutation	26951	BnaC04g52960D protein OS=Brassica napus GN=BnaC04g52960D PE=4 SV=1
M4D4Q7|M4D4Q7_BRARP	159.35	19	8	0	Carbamidomethylation; Carbamylation; Carbamidomethylation (DHKE X@N-term); Mutation	50246	Uncharacterized protein OS=Brassica rapa subsp. pekinensis GN=Bra011461 PE=4 SV=1
A0A078I2G4|A0A078I2G4_BRANA	159.29	37	13	8	Carbamidomethylation; Deamidation (NQ); Acetylation (N-term); Carbamylation; Dehydration; 6 more	36184	Peroxidase OS=Brassica napus GN=BnaA06g23250D PE=3 SV=1
M4E663|M4E663_BRARP	159.29	37	13	8	Carbamidomethylation; Deamidation (NQ); Acetylation (N-term); Carbamylation; Dehydration; 6 more	36184	Peroxidase OS=Brassica rapa subsp. pekinensis GN=Bra024267 PE=3 SV=1
A0A078CBL5|A0A078CBL5_BRANA	159.17	32	11	0	Deamidation (NQ); Acetylation (N-term); Carbamylation; Carbamidomethylation (DHKE X@N-term); Mutation	22166	BnaA03g28000D protein OS=Brassica napus GN=BnaA03g28000D PE=4 SV=1
M4CA23|M4CA23_BRARP	159.17	32	11	0	Deamidation (NQ); Acetylation (N-term); Carbamylation; Carbamidomethylation (DHKE X@N-term); Mutation	22106	Uncharacterized protein OS=Brassica rapa subsp. pekinensis GN=Bra001052 PE=4 SV=1
A0A078ILF0|A0A078ILF0_BRANA	159.17	26	8	1	Amidation; Carbamidomethylation (DHKE X@N-term)	43419	N-acetyl-gamma-glutamyl-phosphate reductase OS=Brassica napus GN=BnaC09g51280D PE=3 SV=1
M4EQE3|M4EQE3_BRARP	159.16	49	16	1	Carbamidomethylation; Deamidation (NQ); Acetylation (Protein N-term); Carbamylation; Carbamidomethylation (DHKE X@N-term); Mutation	35666	Uncharacterized protein OS=Brassica rapa subsp. pekinensis GN=Bra031014 PE=4 SV=1
A0A078BZJ3|A0A078BZJ3_BRANA	159.14	15	9	1	Deamidation (NQ); Carbamidomethylation (DHKE X@N-term)	81386	BnaA10g21710D protein OS=Brassica napus GN=BnaA10g21710D PE=4 SV=1
A0A078HUW3|A0A078HUW3_BRANA	159.12	39	11	0	Deamidation (NQ); Acetylation (Protein N-term); Carbamylation; Carbamidomethylation (DHKE X@N-term); Mutation	35580	BnaC02g33290D protein OS=Brassica napus GN=BnaC02g33290D PE=4 SV=1
A0A0D3CCT1|A0A0D3CCT1_BRAOL	159.12	29	10	1	Carbamylation; Carbamidomethylation (DHKE X@N-term); Mutation	36419	Uncharacterized protein OS=Brassica oleracea var. oleracea PE=3 SV=1
A0A078J7F1|A0A078J7F1_BRANA	159.12	28	10	1	Carbamylation; Carbamidomethylation (DHKE X@N-term); Mutation	37571	BnaA09g54560D protein OS=Brassica napus GN=BnaA09g54560D PE=3 SV=1
A0A078I9M1|A0A078I9M1_BRANA	159.12	28	10	1	Carbamylation; Carbamidomethylation (DHKE X@N-term); Mutation	37781	BnaC05g18910D protein OS=Brassica napus GN=BnaC05g18910D PE=3 SV=1
M4CAA2|M4CAA2_BRARP	159.07	20	13	0	Oxidation (M); Dehydration; Pyro-glu from Q; Carbamidomethylation (DHKE X@N-term); Iminobiotinylation; 2 more	43337	Cysteine synthase OS=Brassica rapa subsp. pekinensis GN=Bra001131 PE=3 SV=1
A0A0D3BEN1|A0A0D3BEN1_BRAOL	159	21	10	2	Deamidation (NQ); Carbamylation; Pyro-glu from E; Carbamidomethylation (DHKE X@N-term); Carboxylation (DKW); Mutation	60701	Uncharacterized protein OS=Brassica oleracea var. oleracea PE=4 SV=1
A0A078CYJ2|A0A078CYJ2_BRANA	158.84	33	16	0	Oxidation (M); Deamidation (NQ); Acetylation (N-term); Carbamylation; Carbamidomethylation (DHKE X@N-term); Mutation	43236	BnaA03g35750D protein OS=Brassica napus GN=BnaA03g35750D PE=4 SV=1
A0A078J0K1|A0A078J0K1_BRANA	158.73	16	13	2	Deamidation (NQ); Acetylation (N-term); Carbamylation; Carbamidomethylation (DHKE X@N-term); Dethiomethyl; Mutation	85138	BnaCnng30450D protein OS=Brassica napus GN=BnaCnng30450D PE=4 SV=1
A0A0D3BF28|A0A0D3BF28_BRAOL	158.73	16	13	2	Deamidation (NQ); Acetylation (N-term); Carbamylation; Carbamidomethylation (DHKE X@N-term); Dethiomethyl; Mutation	85138	Uncharacterized protein OS=Brassica oleracea var. oleracea PE=4 SV=1
M4DRI9|M4DRI9_BRARP	158.69	38	12	0	Deamidation (NQ); Carbamylation; Ubiquitin; Carbamidomethylation (DHKE X@N-term); Mutation	34302	Peroxidase OS=Brassica rapa subsp. pekinensis GN=Bra019132 PE=3 SV=1
A0A078HY16|A0A078HY16_BRANA	158.69	38	12	0	Deamidation (NQ); Carbamylation; Ubiquitin; Carbamidomethylation (DHKE X@N-term); Mutation	34366	Peroxidase OS=Brassica napus GN=BnaA03g47720D PE=3 SV=1
A0A078DV18|A0A078DV18_BRANA	158.69	38	12	0	Deamidation (NQ); Carbamylation; Ubiquitin; Carbamidomethylation (DHKE X@N-term); Mutation	34294	Peroxidase OS=Brassica napus GN=BnaC07g40000D PE=3 SV=1
A0A0D3C4G4|A0A0D3C4G4_BRAOL	158.68	27	16	0	Deamidation (NQ); Carbamylation; Carbamidomethylation (DHKE X@N-term); Ethylation; Mutation	75449	Uncharacterized protein OS=Brassica oleracea var. oleracea PE=4 SV=1
A0A0D3BHM3|A0A0D3BHM3_BRAOL	158.67	15	9	0	Deamidation (NQ); Mutation	89485	Uncharacterized protein OS=Brassica oleracea var. oleracea PE=4 SV=1
J9WJN8|J9WJN8_BRANA	158.58	32	10	2	Carbamylation; Dehydration; Carbamidomethylation (DHKE X@N-term); Iminobiotinylation; Mutation	34548	Cysteine synthase OS=Brassica napus GN=DES1 PE=2 SV=1
A0A078G4T2|A0A078G4T2_BRANA	158.58	32	10	2	Carbamylation; Dehydration; Carbamidomethylation (DHKE X@N-term); Iminobiotinylation; Mutation	34347	Cysteine synthase OS=Brassica napus GN=BnaA09g03560D PE=3 SV=1
O23734|O23734_BRAJU	158.58	30	10	2	Carbamylation; Dehydration; Carbamidomethylation (DHKE X@N-term); Iminobiotinylation; Mutation	36811	Cysteine synthase (Fragment) OS=Brassica juncea PE=2 SV=1
A0A078H6T3|A0A078H6T3_BRANA	158.58	15	9	0	Deamidation (NQ); Carbamylation; Carbamidomethylation (DHKE X@N-term)	62436	Pectinesterase OS=Brassica napus GN=BnaC01g37020D PE=4 SV=1
A0A078CR50|A0A078CR50_BRANA	158.56	19	9	0	Deamidation (NQ); Carbamylation; Carbamidomethylation (DHKE X@N-term); Mutation	47708	BnaA03g04310D protein OS=Brassica napus GN=BnaA03g04310D PE=3 SV=1
A0A0D3A114|A0A0D3A114_BRAOL	158.48	38	9	2	Mutation	31745	Uncharacterized protein OS=Brassica oleracea var. oleracea PE=4 SV=1
A0A0D3DTJ8|A0A0D3DTJ8_BRAOL	158.48	22	9	1	Deamidation (NQ); Carbamylation	75780	tRNA (guanine(37)-N1)-methyltransferase OS=Brassica oleracea var. oleracea PE=3 SV=1
M4CB77|M4CB77_BRARP	158.41	25	14	1	Deamidation (NQ); Carbamylation; Methyl ester; Carbamidomethylation (DHKE X@N-term); Mutation	64079	Uncharacterized protein OS=Brassica rapa subsp. pekinensis GN=Bra001457 PE=3 SV=1
B1PRK0|B1PRK0_BRANA	158.41	31	12	0	Carbamylation; Carbamidomethylation (DHKE X@N-term); Mutation	56860	Catalase OS=Brassica napus PE=2 SV=1
M4E3E6|M4E3E6_BRARP	158.34	10	14	1	Oxidation (M); Deamidation (NQ); Carbamidomethylation (DHKE X@N-term); Mutation	160729	Uncharacterized protein OS=Brassica rapa subsp. pekinensis GN=Bra023297 PE=4 SV=1
M4DDY3|M4DDY3_BRARP	158.34	53	14	5	Carbamylation; Carbamidomethylation (DHKE X@N-term); Mutation	17888	Uncharacterized protein OS=Brassica rapa subsp. pekinensis GN=Bra014702 PE=4 SV=1
A0A0D3CDV0|A0A0D3CDV0_BRAOL	158.33	9	14	1	Oxidation (M); Deamidation (NQ); Carbamidomethylation (DHKE X@N-term); Mutation	162174	Uncharacterized protein OS=Brassica oleracea var. oleracea GN=ATSBT3.5 PE=4 SV=1
A0A078D8N2|A0A078D8N2_BRANA	158.23	26	8	1	Deamidation (NQ); Carbamylation; Pyro-glu from E; Carbamidomethylation (DHKE X@N-term); Dihydroxy	41477	BnaA03g15410D protein OS=Brassica napus GN=BnaA03g15410D PE=4 SV=1
A0A078BT92|A0A078BT92_BRANA	158.08	22	10	0	Carbamidomethylation; Carbamidomethylation (DHKE X@N-term); Phosphorylation to amine thiol	54937	BnaA07g18800D protein OS=Brassica napus GN=BnaA07g18800D PE=4 SV=1
M4F9B9|M4F9B9_BRARP	158.04	29	8	1	Deamidation (NQ); Carbamidomethylation (DHKE X@N-term)	41359	Cysteine synthase OS=Brassica rapa subsp. pekinensis GN=Bra037682 PE=3 SV=1
A0A078H0T9|A0A078H0T9_BRANA	158.04	29	8	1	Deamidation (NQ); Carbamidomethylation (DHKE X@N-term)	41343	Cysteine synthase OS=Brassica napus GN=BnaA04g25390D PE=3 SV=1
A0A078HMQ2|A0A078HMQ2_BRANA	158.04	21	7	1	Deamidation (NQ); Carbamidomethylation (DHKE X@N-term)	44894	BnaC02g06900D protein OS=Brassica napus GN=BnaC02g06900D PE=4 SV=1
A0A078CRI1|A0A078CRI1_BRANA	157.79	15	9	9	Carbamidomethylation (DHKE X@N-term); 2 3-dihydro-2 2-dimethyl-7-benzofuranol N-methyl carbamate	87528	BnaC06g19660D protein OS=Brassica napus GN=BnaC06g19660D PE=4 SV=1
A0A0D3CAN6|A0A0D3CAN6_BRAOL	157.67	11	9	0	Oxidation (M); Carbamylation; Carbamidomethylation (DHKE X@N-term); Mutation	71002	Uncharacterized protein OS=Brassica oleracea var. oleracea PE=3 SV=1
A0A0D3CCT0|A0A0D3CCT0_BRAOL	157.67	20	11	0	Deamidation (NQ); Carbamidomethylation (DHKE X@N-term); Mutation	58362	Uncharacterized protein OS=Brassica oleracea var. oleracea PE=3 SV=1
A0A078IE36|A0A078IE36_BRANA	157.67	20	11	0	Deamidation (NQ); Carbamidomethylation (DHKE X@N-term); Mutation	59223	BnaC05g18900D protein OS=Brassica napus GN=BnaC05g18900D PE=3 SV=1
A0A078JY23|A0A078JY23_BRANA	157.66	44	11	2	Deamidation (NQ); Carbamylation; Methyl ester; Carbamidomethylation (DHKE X@N-term)	28891	BnaCnng72220D protein OS=Brassica napus GN=BnaCnng72220D PE=3 SV=1
A0A0D2ZSK7|A0A0D2ZSK7_BRAOL	157.66	44	11	2	Deamidation (NQ); Carbamylation; Methyl ester; Carbamidomethylation (DHKE X@N-term)	28891	Uncharacterized protein OS=Brassica oleracea var. oleracea PE=3 SV=1
C0KJK8|C0KJK8_BRANA	157.66	44	11	2	Deamidation (NQ); Carbamylation; Methyl ester; Carbamidomethylation (DHKE X@N-term)	28906	1433-3 OS=Brassica napus PE=2 SV=1
M4EF24|M4EF24_BRARP	157.49	33	14	0	Carbamidomethylation; Deamidation (NQ); Acetylation (N-term); Carbamylation; Formylation; 2 more	54396	Acetyltransferase component of pyruvate dehydrogenase complex OS=Brassica rapa subsp. pekinensis GN=Bra027386 PE=3 SV=1
A0A075FFU5|A0A075FFU5_BRANA	157.45	34	12	0	Deamidation (NQ); Acetylation (Protein N-term); Carbamylation; Carbamidomethylation (DHKE X@N-term); Mutation	31786	Lactoylglutathione lyase OS=Brassica napus PE=2 SV=1
A0A0D3BJI3|A0A0D3BJI3_BRAOL	157.35	35	9	0	Deamidation (NQ); Carbamylation	48750	Uncharacterized protein OS=Brassica oleracea var. oleracea PE=3 SV=1
A0A078JEX0|A0A078JEX0_BRANA	157.35	33	9	0	Deamidation (NQ); Carbamylation	51988	BnaC03g76360D protein OS=Brassica napus GN=BnaC03g76360D PE=3 SV=1
A0A078DMR9|A0A078DMR9_BRANA	157.35	33	9	0	Deamidation (NQ); Carbamylation	52013	BnaA08g16370D protein OS=Brassica napus GN=BnaA08g16370D PE=3 SV=1
A0A078HTY5|A0A078HTY5_BRANA	157.35	33	9	0	Deamidation (NQ); Carbamylation	52229	BnaA01g05670D protein OS=Brassica napus GN=BnaA01g05670D PE=3 SV=1
M4D5T6|M4D5T6_BRARP	157.35	33	9	0	Deamidation (NQ); Carbamylation	52229	Uncharacterized protein OS=Brassica rapa subsp. pekinensis GN=Bra011843 PE=3 SV=1
M4D097|M4D097_BRARP	157.33	28	11	1	Deamidation (NQ); Carbamylation; Carbamidomethylation (DHKE X@N-term); Mutation	39517	Uncharacterized protein OS=Brassica rapa subsp. pekinensis GN=Bra009895 PE=4 SV=1
A0A078JMU3|A0A078JMU3_BRANA	157.33	28	11	1	Deamidation (NQ); Carbamylation; Carbamidomethylation (DHKE X@N-term); Mutation	39517	BnaA06g39530D protein OS=Brassica napus GN=BnaA06g39530D PE=4 SV=1
A0A078HE32|A0A078HE32_BRANA	157.21	15	9	1	Oxidation (M); Carbamylation; Carbamidomethylation (DHKE X@N-term); Mutation	56676	BnaA06g10730D protein OS=Brassica napus GN=BnaA06g10730D PE=3 SV=1
A0A0D3B9Y8|A0A0D3B9Y8_BRAOL	157.17	37	9	1	Carbamidomethylation (DHKE X@N-term); Ammonia-loss (N)	32925	Uncharacterized protein OS=Brassica oleracea var. oleracea PE=4 SV=1
A0A0D3DGA3|A0A0D3DGA3_BRAOL	157.09	14	8	1	Deamidation (NQ); Carbamylation; Carbamidomethylation (DHKE X@N-term)	86534	Uncharacterized protein (Fragment) OS=Brassica oleracea var. oleracea PE=4 SV=1
M4E6L4|M4E6L4_BRARP	156.91	12	9	1	Deamidation (NQ); Carbamylation; Pyro-glu from E; Carbamidomethylation (DHKE X@N-term); Carboxylation (DKW); Mutation	95386	Uncharacterized protein OS=Brassica rapa subsp. pekinensis GN=Bra024418 PE=4 SV=1
E3US76|E3US76_BRANA	156.86	26	13	0	Deamidation (NQ); Acetylation (N-term); Carbamylation; Carbamidomethylation (DHKE X@N-term); Mutation	62721	Myrosinase 2 OS=Brassica napus PE=2 SV=1
A0A078DRK1|A0A078DRK1_BRANA	156.77	23	9	0	Carbamylation; Carbamidomethylation (DHKE X@N-term); Mutation	48083	BnaC02g04730D protein OS=Brassica napus GN=BnaC02g04730D PE=3 SV=1
M4DL77|M4DL77_BRARP	156.65	20	10	0	Oxidation (M); Acetylation (N-term); Carbamylation; Hydroxylation; Pyro-glu from E; 2 more	36606	Uncharacterized protein OS=Brassica rapa subsp. pekinensis GN=Bra017258 PE=3 SV=1
A0A078GLP4|A0A078GLP4_BRANA	156.65	38	10	0	Oxidation (M); Acetylation (N-term); Carbamylation; Hydroxylation; Pyro-glu from E; 2 more	19324	BnaC06g11290D protein OS=Brassica napus GN=BnaC06g11290D PE=3 SV=1
A0A078IZX7|A0A078IZX7_BRANA	156.62	9	13	0	Oxidation (M); Deamidation (NQ); Carbamidomethylation (DHKE X@N-term); Mutation	152295	BnaC05g51310D protein OS=Brassica napus GN=BnaC05g51310D PE=3 SV=1
A0A078C559|A0A078C559_BRANA	156.62	48	8	0	Deamidation (NQ); Carbamylation	27279	BnaC08g27030D protein OS=Brassica napus GN=BnaC08g27030D PE=4 SV=1
A0A078C9P6|A0A078C9P6_BRANA	156.6	15	7	4	Deamidation (NQ); Acetylation (N-term); Carbamylation; Carbamidomethylation (DHKE X@N-term); Mutation	30628	BnaC08g31360D protein OS=Brassica napus GN=BnaC08g31360D PE=3 SV=1
M4CTQ9|M4CTQ9_BRARP	156.6	15	7	4	Deamidation (NQ); Acetylation (N-term); Carbamylation; Carbamidomethylation (DHKE X@N-term); Mutation	30717	Uncharacterized protein OS=Brassica rapa subsp. pekinensis GN=Bra007603 PE=3 SV=1
A0A078IDF7|A0A078IDF7_BRANA	156.6	15	7	4	Deamidation (NQ); Acetylation (N-term); Carbamylation; Carbamidomethylation (DHKE X@N-term); Mutation	30644	BnaA09g39170D protein OS=Brassica napus GN=BnaA09g39170D PE=3 SV=1
A0A0D3DUU2|A0A0D3DUU2_BRAOL	156.6	15	7	4	Deamidation (NQ); Acetylation (N-term); Carbamylation; Carbamidomethylation (DHKE X@N-term); Mutation	30628	Uncharacterized protein OS=Brassica oleracea var. oleracea GN=PIP1A PE=3 SV=1
A0A078E6A3|A0A078E6A3_BRANA	156.5	29	13	1	Carbamidomethylation; Oxidation (M); Carbamylation; Methyl ester; Carbamidomethylation (DHKE X@N-term); 3 more	41743	BnaA05g24540D protein OS=Brassica napus GN=BnaA05g24540D PE=4 SV=1
M4FF30|M4FF30_BRARP	156.48	41	11	9	Deamidation (NQ); Carbamidomethylation (DHKE X@N-term)	29163	Uncharacterized protein OS=Brassica rapa subsp. pekinensis GN=Bra039702 PE=4 SV=1
Q5DNA9|Q5DNA9_BRARP	156.38	22	13	0	Deamidation (NQ); Acetylation (N-term); Carbamylation; Carbamidomethylation (DHKE X@N-term); Mutation	62721	Myrosinase (Fragment) OS=Brassica rapa subsp. pekinensis PE=2 SV=1
A0A078GEB6|A0A078GEB6_BRANA	156.36	20	10	0	Oxidation (M); Amidation; Carbamidomethylation (DHKE X@N-term)	68651	BnaC05g39500D protein OS=Brassica napus GN=BnaC05g39500D PE=3 SV=1
Q67EX8|Q67EX8_BRAJU	156.35	42	11	0	Carbamidomethylation; Carbamylation; Hydroxylation; Carbamidomethylation (DHKE X@N-term); 2 3-dihydro-2 2-dimethyl-7-benzofuranol N-methyl carbamate	36251	Annexin OS=Brassica juncea PE=2 SV=2
A0A0D3E2Q5|A0A0D3E2Q5_BRAOL	156.04	30	10	1	Deamidation (NQ); Carbamylation; Pyro-glu from Q; Carbamidomethylation (DHKE X@N-term); Deoxy; Mutation	37441	Peroxidase OS=Brassica oleracea var. oleracea PE=3 SV=1
A0A078CW92|A0A078CW92_BRANA	156.04	30	10	1	Deamidation (NQ); Carbamylation; Pyro-glu from Q; Carbamidomethylation (DHKE X@N-term); Deoxy; Mutation	37441	Peroxidase OS=Brassica napus GN=BnaC09g08120D PE=3 SV=1
A0A078C974|A0A078C974_BRANA	156.03	20	12	3	Deamidation (NQ); Carbamylation; Mutation	63902	BnaC08g25810D protein OS=Brassica napus GN=BnaC08g25810D PE=4 SV=1
M4EDT1|M4EDT1_BRARP	155.85	14	7	1		58111	Uncharacterized protein OS=Brassica rapa subsp. pekinensis GN=Bra026941 PE=4 SV=1
A0A078FR63|A0A078FR63_BRANA	155.83	29	9	1	Carbamidomethylation; Deamidation (NQ); Carbamylation; Pyro-glu from E; Carbamidomethylation (DHKE X@N-term); Propionaldehyde +40	41284	BnaC09g41020D protein OS=Brassica napus GN=BnaC09g41020D PE=4 SV=1
Q7XAF7|Q7XAF7_BRANA	155.8	24	11	2	Carbamylation; Carbamidomethylation (DHKE X@N-term)	60719	Putative papillar cell-specific calnexin OS=Brassica napus PE=2 SV=1
A0A078DD79|A0A078DD79_BRANA	155.8	24	11	2	Carbamylation; Carbamidomethylation (DHKE X@N-term)	60763	BnaC09g05410D protein OS=Brassica napus GN=BnaC09g05410D PE=3 SV=1
A0A078FV04|A0A078FV04_BRANA	155.8	24	11	2	Carbamylation; Carbamidomethylation (DHKE X@N-term)	60695	BnaA09g05810D protein OS=Brassica napus GN=BnaA09g05810D PE=3 SV=1
M4F4B3|M4F4B3_BRARP	155.8	24	11	2	Carbamylation; Carbamidomethylation (DHKE X@N-term)	60896	Uncharacterized protein OS=Brassica rapa subsp. pekinensis GN=Bra035913 PE=3 SV=1
A0A078C5Z1|A0A078C5Z1_BRANA	155.77	38	10	2	Oxidation (M); Carbamylation; Methyl ester; Carbamidomethylation (DHKE X@N-term); Carboxylation (DKW)	28699	BnaC07g44780D protein OS=Brassica napus GN=BnaC07g44780D PE=4 SV=1
A4KCP2|A4KCP2_BRAJU	155.76	51	15	0	Deamidation (NQ); Carbamylation; Dehydration; Formylation; Formylation (Protein N-term); 2 more	23969	Glutathione S-transferase OS=Brassica juncea PE=3 SV=1
A0A078GI07|A0A078GI07_BRANA	155.72	48	12	7	Acetylation (Protein N-term); Carbamylation; Carbamidomethylation (DHKE X@N-term); Deamidation (R); Mutation	32056	Eukaryotic translation initiation factor 3 subunit F OS=Brassica napus GN=BnaC03g22380D PE=3 SV=1
A0A0D3B5Y5|A0A0D3B5Y5_BRAOL	155.72	48	12	7	Acetylation (Protein N-term); Carbamylation; Carbamidomethylation (DHKE X@N-term); Deamidation (R); Mutation	32056	Eukaryotic translation initiation factor 3 subunit F OS=Brassica oleracea var. oleracea PE=3 SV=1
M4FDG6|M4FDG6_BRARP	155.51	31	12	1	Deamidation (NQ); Carbamylation; Ubiquitin; Carbamidomethylation (DHKE X@N-term); 2 3-dihydro-2 2-dimethyl-7-benzofuranol N-methyl carbamate	34705	Peroxidase OS=Brassica rapa subsp. pekinensis GN=Bra039137 PE=3 SV=1
A0A078HI95|A0A078HI95_BRANA	155.51	31	12	1	Deamidation (NQ); Carbamylation; Ubiquitin; Carbamidomethylation (DHKE X@N-term); 2 3-dihydro-2 2-dimethyl-7-benzofuranol N-methyl carbamate	34739	Peroxidase OS=Brassica napus GN=BnaA05g34020D PE=3 SV=1
A0A0D3ADQ1|A0A0D3ADQ1_BRAOL	155.44	17	9	0	Carbamidomethylation; Deamidation (NQ); Carbamidomethylation (DHKE X@N-term)	64402	Pectinesterase OS=Brassica oleracea var. oleracea PE=4 SV=1
A0A078FXM1|A0A078FXM1_BRANA	155.37	30	8	2	Carbamidomethylation (DHKE X@N-term)	41617	Cysteine synthase OS=Brassica napus GN=BnaC04g03050D PE=3 SV=1
A0A078F5D8|A0A078F5D8_BRANA	155.23	35	13	1	Deamidation (NQ); Carbamylation; Carbamidomethylation (DHKE X@N-term); Mutation	27991	BnaA04g24120D protein OS=Brassica napus GN=BnaA04g24120D PE=3 SV=1
A0A078FK35|A0A078FK35_BRANA	155.23	32	13	1	Deamidation (NQ); Carbamylation; Carbamidomethylation (DHKE X@N-term); Mutation	30762	BnaC04g47870D protein OS=Brassica napus GN=BnaC04g47870D PE=3 SV=1
A0A0D3C5P3|A0A0D3C5P3_BRAOL	155.23	32	13	1	Deamidation (NQ); Carbamylation; Carbamidomethylation (DHKE X@N-term); Mutation	30776	Uncharacterized protein OS=Brassica oleracea var. oleracea PE=3 SV=1
M4DK84|M4DK84_BRARP	155.23	32	13	1	Deamidation (NQ); Carbamylation; Carbamidomethylation (DHKE X@N-term); Mutation	30762	Uncharacterized protein OS=Brassica rapa subsp. pekinensis GN=Bra016913 PE=3 SV=1
A0A0D3AR80|A0A0D3AR80_BRAOL	155.18	25	13	1	Deamidation (NQ); Carbamylation; Dehydration; Formylation; Hydroxylation; 3 more	56030	Protein disulfide-isomerase OS=Brassica oleracea var. oleracea PE=3 SV=1
M4CI17|M4CI17_BRARP	155.11	67	14	2	Carbamidomethylation; Oxidation (M); Deamidation (NQ); Carbamylation; Formylation; 4 more	22606	Uncharacterized protein OS=Brassica rapa subsp. pekinensis GN=Bra003850 PE=4 SV=1
A0A078BU69|A0A078BU69_BRANA	155.11	67	14	2	Carbamidomethylation; Oxidation (M); Deamidation (NQ); Carbamylation; Formylation; 4 more	22606	BnaA07g22750D protein OS=Brassica napus GN=BnaA07g22750D PE=4 SV=1
A0A078CXQ0|A0A078CXQ0_BRANA	155.11	32	14	2	Deamidation (NQ); Carbamylation; Carbamidomethylation (DHKE X@N-term); Mutation	30904	BnaA05g02480D protein OS=Brassica napus GN=BnaA05g02480D PE=3 SV=1
M4CKB9|M4CKB9_BRARP	155.11	32	14	2	Deamidation (NQ); Carbamylation; Carbamidomethylation (DHKE X@N-term); Mutation	30932	Uncharacterized protein OS=Brassica rapa subsp. pekinensis GN=Bra004654 PE=3 SV=1
A0A0D3ATS4|A0A0D3ATS4_BRAOL	155.08	43	9	1	Oxidation (M); Deamidation (NQ); Carbamylation; Methyl ester; Carbamidomethylation (DHKE X@N-term); 2 more	21972	Uncharacterized protein OS=Brassica oleracea var. oleracea PE=4 SV=1
M4DTW0|M4DTW0_BRARP	154.97	26	14	0	Deamidation (NQ); Carbamylation; Carbamidomethylation (DHKE X@N-term); Mutation	54830	Uncharacterized protein OS=Brassica rapa subsp. pekinensis GN=Bra019953 PE=4 SV=1
D9I766|D9I766_BRANA	154.97	24	14	0	Deamidation (NQ); Carbamylation; Carbamidomethylation (DHKE X@N-term); Mutation	58491	Chloroplast biotin carboxylase OS=Brassica napus GN=BnaA.BC.a PE=4 SV=1
A0A078DVQ9|A0A078DVQ9_BRANA	154.97	24	14	0	Deamidation (NQ); Carbamylation; Carbamidomethylation (DHKE X@N-term); Mutation	58463	BnaA06g06030D protein OS=Brassica napus GN=BnaA06g06030D PE=4 SV=1
A0A0D3A0Z6|A0A0D3A0Z6_BRAOL	154.91	32	8	0	Deamidation (NQ); Carbamylation	51978	Uncharacterized protein OS=Brassica oleracea var. oleracea PE=3 SV=1
A0A078I0N9|A0A078I0N9_BRANA	154.91	32	8	0	Deamidation (NQ); Carbamylation	51937	BnaC01g00550D protein OS=Brassica napus GN=BnaC01g00550D PE=3 SV=1
M4DNV8|M4DNV8_BRARP	154.9	10	9	0	Deamidation (NQ); Mutation	133199	Uncharacterized protein OS=Brassica rapa subsp. pekinensis GN=Bra018196 PE=4 SV=1
A0A0D3DWD9|A0A0D3DWD9_BRAOL	154.81	12	11	1	Carbamidomethylation; Deamidation (NQ); Carbamylation; Phosphorylation to amine thiol	98444	Uncharacterized protein OS=Brassica oleracea var. oleracea PE=3 SV=1
A0A0D3CMD1|A0A0D3CMD1_BRAOL	154.78	36	9	2	Deamidation (NQ); Carbamylation; Carbamidomethylation (DHKE X@N-term); Ammonia-loss (N); Carboxyl modification with ethanolamine	33072	Uncharacterized protein OS=Brassica oleracea var. oleracea PE=4 SV=1
M4DW66|M4DW66_BRARP	154.78	36	9	2	Deamidation (NQ); Carbamylation; Carbamidomethylation (DHKE X@N-term); Ammonia-loss (N); Carboxyl modification with ethanolamine	33155	Uncharacterized protein OS=Brassica rapa subsp. pekinensis GN=Bra020760 PE=4 SV=1
A0A078ETC4|A0A078ETC4_BRANA	154.78	36	9	2	Deamidation (NQ); Carbamylation; Carbamidomethylation (DHKE X@N-term); Ammonia-loss (N); Carboxyl modification with ethanolamine	33103	BnaC05g45530D protein OS=Brassica napus GN=BnaC05g45530D PE=4 SV=1
A0A078GHC4|A0A078GHC4_BRANA	154.78	36	9	2	Deamidation (NQ); Carbamylation; Carbamidomethylation (DHKE X@N-term); Ammonia-loss (N); Carboxyl modification with ethanolamine	33155	BnaA05g31030D protein OS=Brassica napus GN=BnaA05g31030D PE=4 SV=1
M4DHV7|M4DHV7_BRARP	154.78	21	13	0	Carbamylation; Methyl ester; Carbamidomethylation (DHKE X@N-term); Deamidation (R)	62302	Uncharacterized protein OS=Brassica rapa subsp. pekinensis GN=Bra016084 PE=4 SV=1
A0A0D3E317|A0A0D3E317_BRAOL	154.74	71	13	9	Carbamidomethylation; Oxidation (M); Deamidation (NQ); Carbamylation; Carbamidomethylation (DHKE X@N-term); Dethiomethyl	18411	Peptidyl-prolyl cis-trans isomerase OS=Brassica oleracea var. oleracea GN=ROC3 PE=3 SV=1
A0A078GNF2|A0A078GNF2_BRANA	154.74	71	13	9	Carbamidomethylation; Oxidation (M); Deamidation (NQ); Carbamylation; Carbamidomethylation (DHKE X@N-term); Dethiomethyl	18411	Peptidyl-prolyl cis-trans isomerase OS=Brassica napus GN=BnaC09g09060D PE=3 SV=1
A0A0D3E3R2|A0A0D3E3R2_BRAOL	154.67	13	8	0	Deamidation (NQ); Amidation; Carbamylation; Carbamidomethylation (DHKE X@N-term); Mutation	72353	Uncharacterized protein OS=Brassica oleracea var. oleracea PE=3 SV=1
D9I762|D9I762_BRAOL	154.58	25	14	2	Carbamidomethylation; Deamidation (NQ); Carbamylation; Carbamidomethylation (DHKE X@N-term); Mutation	58490	Chloroplast biotin carboxylase OS=Brassica oleracea GN=BolC.BC.b PE=4 SV=1
A0A078JKQ9|A0A078JKQ9_BRANA	154.58	25	14	2	Carbamidomethylation; Deamidation (NQ); Carbamylation; Carbamidomethylation (DHKE X@N-term); Mutation	58534	BnaCnng49180D protein OS=Brassica napus GN=BnaCnng49180D PE=4 SV=1
A0A0D3DY71|A0A0D3DY71_BRAOL	154.58	25	14	2	Carbamidomethylation; Deamidation (NQ); Carbamylation; Carbamidomethylation (DHKE X@N-term); Mutation	58557	Uncharacterized protein OS=Brassica oleracea var. oleracea PE=4 SV=1
D9I767|D9I767_BRANA	154.58	25	14	2	Carbamidomethylation; Deamidation (NQ); Carbamylation; Carbamidomethylation (DHKE X@N-term); Mutation	58515	Chloroplast biotin carboxylase OS=Brassica napus GN=BnaA.BC.b PE=4 SV=1
A0A078IZH1|A0A078IZH1_BRANA	154.57	21	11	0	Deamidation (NQ); Sodium adduct; Carbamidomethylation (DHKE X@N-term); Mutation	66728	BnaC02g44120D protein OS=Brassica napus GN=BnaC02g44120D PE=4 SV=1
A0A078CBV1|A0A078CBV1_BRANA	154.54	36	9	0	Deamidation (NQ); Carbamylation; Methyl ester; Carbamidomethylation (DHKE X@N-term)	28877	BnaA04g08680D protein OS=Brassica napus GN=BnaA04g08680D PE=3 SV=1
A0A078ELN9|A0A078ELN9_BRANA	154.54	36	9	0	Deamidation (NQ); Carbamylation; Methyl ester; Carbamidomethylation (DHKE X@N-term)	28847	BnaC04g30930D protein OS=Brassica napus GN=BnaC04g30930D PE=3 SV=1
A0A0D3BZM6|A0A0D3BZM6_BRAOL	154.54	36	9	0	Deamidation (NQ); Carbamylation; Methyl ester; Carbamidomethylation (DHKE X@N-term)	28847	Uncharacterized protein OS=Brassica oleracea var. oleracea PE=3 SV=1
V5YSJ5|V5YSJ5_BRARC	154.43	22	16	0	Deamidation (NQ); Carbamylation; Dehydration; Carboxylation (E); Carbamidomethylation (DHKE X@N-term); Mutation	80055	Heat shock protein OS=Brassica rapa subsp. chinensis GN=BcHSP81-4 PE=2 SV=1
M4EQ50|M4EQ50_BRARP	154.36	49	9	2	Deamidation (NQ); Carbamylation; Carbamidomethylation (DHKE X@N-term)	25950	Uncharacterized protein OS=Brassica rapa subsp. pekinensis GN=Bra030921 PE=4 SV=1
A0A078ESF9|A0A078ESF9_BRANA	154.36	41	9	2	Deamidation (NQ); Carbamylation; Carbamidomethylation (DHKE X@N-term)	31099	BnaA08g01000D protein OS=Brassica napus GN=BnaA08g01000D PE=4 SV=1
A0A0D3BMZ4|A0A0D3BMZ4_BRAOL	154.36	41	9	2	Deamidation (NQ); Carbamylation; Carbamidomethylation (DHKE X@N-term)	31034	Uncharacterized protein (Fragment) OS=Brassica oleracea var. oleracea PE=4 SV=1
A0A078GM46|A0A078GM46_BRANA	154.36	41	9	2	Deamidation (NQ); Carbamylation; Carbamidomethylation (DHKE X@N-term)	31306	BnaC03g69920D protein OS=Brassica napus GN=BnaC03g69920D PE=4 SV=1
A0A078BX80|A0A078BX80_BRANA	154.34	36	10	0	Deamidation (NQ); Carbamylation; Carbamidomethylation (DHKE X@N-term)	41568	BnaA10g17650D protein OS=Brassica napus GN=BnaA10g17650D PE=4 SV=1
M4DNK3|M4DNK3_BRARP	154.29	30	14	1	Formylation; Carbamidomethylation (DHKE X@N-term)	58583	Uncharacterized protein OS=Brassica rapa subsp. pekinensis GN=Bra018090 PE=3 SV=1
A0A078HET1|A0A078HET1_BRANA	154.29	30	14	1	Formylation; Carbamidomethylation (DHKE X@N-term)	58527	BnaA06g16950D protein OS=Brassica napus GN=BnaA06g16950D PE=3 SV=1
A0A0H3XZN3|A0A0H3XZN3_BRAOC	154.14	26	13	10	Acetylation (N-term); Carbamylation; Carbamidomethylation (DHKE X@N-term); Mutation	55328	ATP synthase subunit alpha chloroplastic OS=Brassica oleracea var. capitata GN=atpA PE=3 SV=1
A0A0D3CS69|A0A0D3CS69_BRAOL	154.11	33	13	1	Oxidation (M); Acetylation (N-term); Carbamylation; Methyl ester; Carbamidomethylation (DHKE X@N-term); 2 more	41658	Uncharacterized protein OS=Brassica oleracea var. oleracea PE=3 SV=1
A0A078DEZ7|A0A078DEZ7_BRANA	154.11	33	13	1	Oxidation (M); Acetylation (N-term); Carbamylation; Methyl ester; Carbamidomethylation (DHKE X@N-term); 2 more	41688	BnaC06g08720D protein OS=Brassica napus GN=BnaC06g08720D PE=3 SV=1
A0A078IL57|A0A078IL57_BRANA	153.97	14	6	6	Oxidation (M); Mutation	58680	BnaC05g48190D protein OS=Brassica napus GN=BnaC05g48190D PE=4 SV=1
A0A0D3CN05|A0A0D3CN05_BRAOL	153.97	14	6	6	Oxidation (M); Mutation	58619	Uncharacterized protein OS=Brassica oleracea var. oleracea GN=NPC3 PE=4 SV=1
M4ET57|M4ET57_BRARP	153.97	14	6	6	Oxidation (M); Mutation	58607	Uncharacterized protein OS=Brassica rapa subsp. pekinensis GN=Bra031987 PE=4 SV=1
A0A078IQR8|A0A078IQR8_BRANA	153.97	14	6	6	Oxidation (M); Mutation	58607	BnaA05g32880D protein OS=Brassica napus GN=BnaA05g32880D PE=4 SV=1
A0A078IH07|A0A078IH07_BRANA	153.92	35	9	0	Oxidation (M); Carbamylation; Methyl ester; Carbamidomethylation (DHKE X@N-term); Carboxylation (DKW)	28548	BnaA03g50940D protein OS=Brassica napus GN=BnaA03g50940D PE=4 SV=1
M4DMA1|M4DMA1_BRARP	153.92	35	9	0	Oxidation (M); Carbamylation; Methyl ester; Carbamidomethylation (DHKE X@N-term); Carboxylation (DKW)	28548	Uncharacterized protein OS=Brassica rapa subsp. pekinensis GN=Bra017633 PE=4 SV=1
M4DLR5|M4DLR5_BRARP	153.9	52	10	1	Carbamidomethylation; Oxidation (M); Acetylation (Protein N-term); Carbamylation; Dehydration; 2 more	17337	Uncharacterized protein OS=Brassica rapa subsp. pekinensis GN=Bra017446 PE=4 SV=1
A0A078IJ10|A0A078IJ10_BRANA	153.9	52	10	1	Carbamidomethylation; Oxidation (M); Acetylation (Protein N-term); Carbamylation; Dehydration; 2 more	17337	BnaC09g52200D protein OS=Brassica napus GN=BnaC09g52200D PE=4 SV=1
A0A078GDP2|A0A078GDP2_BRANA	153.8	66	13	1	Carbamidomethylation; Carbamylation; Lipoyl; Pyro-glu from E; Carbamidomethylation (DHKE X@N-term)	18304	BnaC06g24430D protein OS=Brassica napus GN=BnaC06g24430D PE=4 SV=1
A0A0U2ERB6|A0A0U2ERB6_BRAJU	153.75	28	10	1	Deamidation (NQ); Acetylation (N-term); Carbamylation; Carbamidomethylation (DHKE X@N-term)	38590	Glutamine synthetase OS=Brassica juncea GN=GLN1.3 PE=2 SV=1
A0A078H310|A0A078H310_BRANA	153.68	28	12	0	Oxidation (M); Carbamylation; Methyl ester; Carbamidomethylation (DHKE X@N-term); Mutation	46293	BnaC01g27600D protein OS=Brassica napus GN=BnaC01g27600D PE=3 SV=1
A0A0D3E2R5|A0A0D3E2R5_BRAOL	153.67	35	9	0	Carbamylation; Carbamidomethylation (DHKE X@N-term); Tyrosine oxidation to 2-aminotyrosine; Mutation	27312	Uncharacterized protein OS=Brassica oleracea var. oleracea GN=PAD2 PE=4 SV=1
M4CLU1|M4CLU1_BRARP	153.6	36	15	1	Oxidation (M); Carbamylation; Carbamidomethylation (DHKE X@N-term); Deamidation (R); Mutation	39160	Uncharacterized protein OS=Brassica rapa subsp. pekinensis GN=Bra005178 PE=3 SV=1
A0A078BWC3|A0A078BWC3_BRANA	153.59	29	12	0	Carbamylation; Carbamidomethylation (DHKE X@N-term); Mutation	55421	Catalase OS=Brassica napus GN=BnaC01g03420D PE=3 SV=1
A0A0D3A1U8|A0A0D3A1U8_BRAOL	153.59	29	12	0	Carbamylation; Carbamidomethylation (DHKE X@N-term); Mutation	55421	Catalase OS=Brassica oleracea var. oleracea PE=3 SV=1
A0A078D7Q5|A0A078D7Q5_BRANA	153.55	28	12	0	Carbamidomethylation; Deamidation (NQ); Carbamylation; 4-hydroxynonenal (HNE); Carbamidomethylation (DHKE X@N-term); 2 more	52118	Adenosylhomocysteinase OS=Brassica napus GN=BnaC07g07790D PE=3 SV=1
A0A0D3A546|A0A0D3A546_BRAOL	153.55	43	10	7	Deamidation (NQ); Carbamylation; Carbamidomethylation (DHKE X@N-term); Mutation	34553	Uncharacterized protein OS=Brassica oleracea var. oleracea PE=4 SV=1
A0A078D1C0|A0A078D1C0_BRANA	153.55	43	10	7	Deamidation (NQ); Carbamylation; Carbamidomethylation (DHKE X@N-term); Mutation	34585	BnaC01g13750D protein OS=Brassica napus GN=BnaC01g13750D PE=4 SV=1
M4E4C0|M4E4C0_BRARP	153.53	24	11	0	Deamidation (NQ); Carbamidomethylation (DHKE X@N-term); Mutation	60796	Uncharacterized protein OS=Brassica rapa subsp. pekinensis GN=Bra023623 PE=4 SV=1
A0A078D1H4|A0A078D1H4_BRANA	153.53	34	15	0	Oxidation (M); Carbamylation; Carbamidomethylation (DHKE X@N-term); Deamidation (R); Mutation	41777	BnaA01g19850D protein OS=Brassica napus GN=BnaA01g19850D PE=3 SV=1
A0A0D3A8U0|A0A0D3A8U0_BRAOL	153.53	34	15	0	Oxidation (M); Carbamylation; Carbamidomethylation (DHKE X@N-term); Deamidation (R); Mutation	41777	Uncharacterized protein OS=Brassica oleracea var. oleracea PE=3 SV=1
A0A078IVJ4|A0A078IVJ4_BRANA	153.53	34	15	0	Oxidation (M); Carbamylation; Carbamidomethylation (DHKE X@N-term); Deamidation (R); Mutation	41763	BnaA02g07080D protein OS=Brassica napus GN=BnaA02g07080D PE=3 SV=1
A0A0D3AL01|A0A0D3AL01_BRAOL	153.53	34	15	0	Oxidation (M); Carbamylation; Carbamidomethylation (DHKE X@N-term); Deamidation (R); Mutation	41763	Uncharacterized protein OS=Brassica oleracea var. oleracea PE=3 SV=1
A0A078K3M7|A0A078K3M7_BRANA	153.48	90	13	1	Carbamidomethylation; Carbamylation; Carbamidomethylation (DHKE X@N-term); Ethylation; Diethylation; Mutation	16444	BnaUnng05060D protein OS=Brassica napus GN=BnaUnng05060D PE=4 SV=1
A0A078JFZ1|A0A078JFZ1_BRANA	153.35	30	11	4	Carbamylation; Hydroxylation; Pyro-glu from Q; Carbamidomethylation (DHKE X@N-term); Deoxy; Mutation	37542	Peroxidase OS=Brassica napus GN=BnaCnng46860D PE=3 SV=1
A0A0D3D8J0|A0A0D3D8J0_BRAOL	153.35	30	11	4	Carbamylation; Hydroxylation; Pyro-glu from Q; Carbamidomethylation (DHKE X@N-term); Deoxy; Mutation	37542	Peroxidase OS=Brassica oleracea var. oleracea PE=3 SV=1
A0A0D3A267|A0A0D3A267_BRAOL	153.17	17	7	0	Carbamylation; Carbamidomethylation (DHKE X@N-term); Mutation	46542	Uncharacterized protein OS=Brassica oleracea var. oleracea PE=3 SV=1
A0A078BXE5|A0A078BXE5_BRANA	153.17	16	7	0	Carbamylation; Carbamidomethylation (DHKE X@N-term); Mutation	49768	BnaC01g04560D protein OS=Brassica napus GN=BnaC01g04560D PE=3 SV=1
A0A078CMJ6|A0A078CMJ6_BRANA	152.96	27	11	0	Carbamylation; Carbamidomethylation (DHKE X@N-term); Mutation	55128	Catalase OS=Brassica napus GN=BnaA08g10870D PE=3 SV=1
A0A078FSL6|A0A078FSL6_BRANA	152.96	27	11	0	Carbamylation; Carbamidomethylation (DHKE X@N-term); Mutation	55109	Catalase OS=Brassica napus GN=BnaC03g65530D PE=3 SV=1
Q9SYT7|Q9SYT7_BRAJU	152.96	26	11	0	Carbamylation; Carbamidomethylation (DHKE X@N-term); Mutation	56915	Catalase OS=Brassica juncea GN=CAT3 PE=2 SV=1
A0A0D3BL76|A0A0D3BL76_BRAOL	152.96	26	11	0	Carbamylation; Carbamidomethylation (DHKE X@N-term); Mutation	56896	Catalase OS=Brassica oleracea var. oleracea PE=3 SV=1
Q9ZPK7|Q9ZPK7_BRAJU	152.96	26	11	0	Carbamylation; Carbamidomethylation (DHKE X@N-term); Mutation	57412	Catalase OS=Brassica juncea GN=CAT1 PE=2 SV=1
A0A0D3D2A5|A0A0D3D2A5_BRAOL	152.92	10	10	0	Deamidation (NQ); Carbamylation; Phosphorylation to amine thiol	98539	Uncharacterized protein OS=Brassica oleracea var. oleracea PE=3 SV=1
M4EAX2|M4EAX2_BRARP	152.62	42	15	0	Carbamidomethylation; Deamidation (NQ); Carbamylation; Carbamidomethylation (DHKE X@N-term); Mutation	35757	Uncharacterized protein OS=Brassica rapa subsp. pekinensis GN=Bra025931 PE=4 SV=1
M4DKI7|M4DKI7_BRARP	152.56	33	13	4	Deamidation (NQ); Carbamylation; Formylation; Carbamidomethylation (DHKE X@N-term); Ethyl amino; 2 more	38664	Uncharacterized protein OS=Brassica rapa subsp. pekinensis GN=Bra017017 PE=4 SV=1
A0A078IZ95|A0A078IZ95_BRANA	152.51	20	8	0	Deamidation (NQ); Mutation	51800	BnaC04g51900D protein OS=Brassica napus GN=BnaC04g51900D PE=3 SV=1
A0A0D3DG65|A0A0D3DG65_BRAOL	152.48	35	11	0	Deamidation (NQ); Carbamylation; Ubiquitin; Carbamidomethylation (DHKE X@N-term); Mutation	34280	Peroxidase OS=Brassica oleracea var. oleracea PE=3 SV=1
M4E4D6|M4E4D6_BRARP	152.32	36	10	0	Oxidation (M); Carbamylation; Carbamidomethylation (DHKE X@N-term)	33875	Peroxidase OS=Brassica rapa subsp. pekinensis GN=Bra023639 PE=3 SV=1
A0A078EUQ0|A0A078EUQ0_BRANA	152.27	22	10	1	Deamidation (NQ); Carbamylation; Deamidation (R); Phosphorylation to amine thiol	44143	BnaC09g10400D protein OS=Brassica napus GN=BnaC09g10400D PE=4 SV=1
A0A0D3E3M6|A0A0D3E3M6_BRAOL	152.27	22	10	1	Deamidation (NQ); Carbamylation; Deamidation (R); Phosphorylation to amine thiol	44157	Uncharacterized protein OS=Brassica oleracea var. oleracea PE=4 SV=1
A0A0D3A311|A0A0D3A311_BRAOL	152.24	22	7	0	Deamidation (NQ); Carbamylation; Carbamidomethylation (DHKE X@N-term); Deamidation (R)	53476	Carboxypeptidase OS=Brassica oleracea var. oleracea PE=3 SV=1
A0A078GRW5|A0A078GRW5_BRANA	152.24	22	7	0	Deamidation (NQ); Carbamylation; Carbamidomethylation (DHKE X@N-term); Deamidation (R)	53521	Carboxypeptidase OS=Brassica napus GN=BnaA01g06330D PE=3 SV=1
M4DEG5|M4DEG5_BRARP	152.2	27	16	2	Oxidation (M); Carbamylation; Hexose (NSY); Pyro-glu from Q; Carbamidomethylation (DHKE X@N-term)	58593	Uncharacterized protein OS=Brassica rapa subsp. pekinensis GN=Bra014886 PE=4 SV=1
A0A078HYS1|A0A078HYS1_BRANA	152.17	53	16	3	Carbamidomethylation; Carbamylation; Carbamidomethylation (DHKE X@N-term)	36162	Annexin OS=Brassica napus GN=BnaA08g06260D PE=3 SV=1
D9I763|D9I763_BRAOL	152.16	22	13	0	Deamidation (NQ); Carbamylation; Carbamidomethylation (DHKE X@N-term); Mutation	58376	Chloroplast biotin carboxylase OS=Brassica oleracea GN=BolC.BC.a PE=4 SV=1
A0A078E676|A0A078E676_BRANA	152.16	22	13	0	Deamidation (NQ); Carbamylation; Carbamidomethylation (DHKE X@N-term); Mutation	58376	BnaC05g07580D protein OS=Brassica napus GN=BnaC05g07580D PE=4 SV=1
A0A0D3C8Z9|A0A0D3C8Z9_BRAOL	152.16	22	13	0	Deamidation (NQ); Carbamylation; Carbamidomethylation (DHKE X@N-term); Mutation	58376	Uncharacterized protein OS=Brassica oleracea var. oleracea PE=4 SV=1
Q93Y50|Q93Y50_BRANA	152.16	22	13	0	Deamidation (NQ); Carbamylation; Carbamidomethylation (DHKE X@N-term); Mutation	58414	Biotin carboxylase OS=Brassica napus PE=2 SV=1
D9I764|D9I764_BRANA	152.16	22	13	0	Deamidation (NQ); Carbamylation; Carbamidomethylation (DHKE X@N-term); Mutation	58406	Chloroplast biotin carboxylase OS=Brassica napus GN=BnaC.BC.a PE=4 SV=1
A0A0D3DXV5|A0A0D3DXV5_BRAOL	152.16	20	9	0	Carbamidomethylation; Oxidation (M); Deamidation (NQ); Carbamylation; Ubiquitin; Carbamidomethylation (DHKE X@N-term)	49569	Uncharacterized protein OS=Brassica oleracea var. oleracea PE=4 SV=1
A0A078D8E6|A0A078D8E6_BRANA	152.12	24	6	1	Deamidation (NQ); Carbamidomethylation (DHKE X@N-term)	33603	BnaA02g03280D protein OS=Brassica napus GN=BnaA02g03280D PE=4 SV=1
M4F5R6|M4F5R6_BRARP	152.05	20	10	0	Carbamidomethylation (DHKE X@N-term); Mutation	58434	Uncharacterized protein OS=Brassica rapa subsp. pekinensis GN=Bra036422 PE=3 SV=1
A0A078G8X2|A0A078G8X2_BRANA	152.05	20	10	0	Carbamidomethylation (DHKE X@N-term); Mutation	58446	BnaA01g33840D protein OS=Brassica napus GN=BnaA01g33840D PE=3 SV=1
A0A078GZE1|A0A078GZE1_BRANA	152.05	20	10	0	Carbamidomethylation (DHKE X@N-term); Mutation	58462	BnaC01g40350D protein OS=Brassica napus GN=BnaC01g40350D PE=3 SV=1
A0A078HYC6|A0A078HYC6_BRANA	152.05	20	10	0	Carbamidomethylation (DHKE X@N-term); Mutation	58247	BnaC05g47590D protein OS=Brassica napus GN=BnaC05g47590D PE=3 SV=1
A0A078H0K9|A0A078H0K9_BRANA	151.92	30	8	2	Deamidation (NQ); Carbamylation; Carbamidomethylation (DHKE X@N-term)	37904	BnaA01g17540D protein OS=Brassica napus GN=BnaA01g17540D PE=3 SV=1
A0A078IWJ5|A0A078IWJ5_BRANA	151.88	21	7	1	Carbamidomethylation; Deamidation (NQ); Carbamidomethylation (DHKE X@N-term)	54730	BnaC08g47120D protein OS=Brassica napus GN=BnaC08g47120D PE=4 SV=1
A0A078CNX4|A0A078CNX4_BRANA	151.73	27	14	0	Carbamidomethylation; Oxidation (M); Deamidation (NQ); Acetylation (N-term); Carbamylation; 3 more	40988	BnaA03g04370D protein OS=Brassica napus GN=BnaA03g04370D PE=3 SV=1
A0A078C170|A0A078C170_BRANA	151.73	27	14	0	Carbamidomethylation; Oxidation (M); Deamidation (NQ); Acetylation (N-term); Carbamylation; 3 more	41048	BnaC03g05910D protein OS=Brassica napus GN=BnaC03g05910D PE=3 SV=1
A0A078D8X2|A0A078D8X2_BRANA	151.73	15	14	0	Carbamidomethylation; Oxidation (M); Deamidation (NQ); Acetylation (N-term); Carbamylation; 3 more	77341	BnaA02g01680D protein OS=Brassica napus GN=BnaA02g01680D PE=3 SV=1
A0A078FRU9|A0A078FRU9_BRANA	151.73	72	15	1	Carbamidomethylation; Acetylation (Protein N-term); Carbamylation; Dimethylation; Carbamidomethylation (DHKE X@N-term); Mutation	16346	BnaA04g12350D protein OS=Brassica napus GN=BnaA04g12350D PE=4 SV=1
A0A078DZ37|A0A078DZ37_BRANA	151.63	40	10	2	Oxidation (M); Acetylation (Protein N-term); Carbamylation; Trimethylation; Carbamidomethylation (DHKE X@N-term); Mutation	24132	BnaA10g15620D protein OS=Brassica napus GN=BnaA10g15620D PE=3 SV=1
A0A078HBR4|A0A078HBR4_BRANA	151.59	15	12	0	Deamidation (NQ); Carbamylation; Carbamidomethylation (DHKE X@N-term); Mutation	81614	BnaA09g48250D protein OS=Brassica napus GN=BnaA09g48250D PE=4 SV=1
A0A078CZ01|A0A078CZ01_BRANA	151.53	13	11	0	Deamidation (NQ); Acetylation (N-term); Carbamylation; Carbamidomethylation (DHKE X@N-term); Dethiomethyl; Mutation	83735	BnaC09g06400D protein OS=Brassica napus GN=BnaC09g06400D PE=4 SV=1
A0A0D3E266|A0A0D3E266_BRAOL	151.53	13	11	0	Deamidation (NQ); Acetylation (N-term); Carbamylation; Carbamidomethylation (DHKE X@N-term); Dethiomethyl; Mutation	83689	Uncharacterized protein OS=Brassica oleracea var. oleracea PE=4 SV=1
A0A078EN99|A0A078EN99_BRANA	151.51	36	12	2	Oxidation (M); Deamidation (NQ); Acetylation (N-term); Carbamylation; Carbamidomethylation (DHKE X@N-term)	53958	BnaA03g39880D protein OS=Brassica napus GN=BnaA03g39880D PE=4 SV=1
A0A078CS25|A0A078CS25_BRANA	151.48	26	10	0	Carbamylation; Pyro-glu from E; Carbamidomethylation (DHKE X@N-term); Dihydroxy	41311	BnaC03g18630D protein OS=Brassica napus GN=BnaC03g18630D PE=4 SV=1
A0A0D3B4Q2|A0A0D3B4Q2_BRAOL	151.48	23	10	0	Carbamylation; Pyro-glu from E; Carbamidomethylation (DHKE X@N-term); Dihydroxy	46585	Uncharacterized protein (Fragment) OS=Brassica oleracea var. oleracea PE=4 SV=1
M4CWJ4|M4CWJ4_BRARP	151.43	31	9	0	Deamidation (NQ); Carbamylation; Carbamidomethylation (DHKE X@N-term)	41584	Uncharacterized protein OS=Brassica rapa subsp. pekinensis GN=Bra008591 PE=4 SV=1
A0A0D3C112|A0A0D3C112_BRAOL	151.35	71	12	0	Carbamidomethylation; Carbamylation; Carbamidomethylation (DHKE X@N-term); Ethylation; Mutation	16372	Uncharacterized protein OS=Brassica oleracea var. oleracea PE=4 SV=1
A0A0D3BBW7|A0A0D3BBW7_BRAOL	151.31	28	10	0	Deamidation (NQ); Acetylation (N-term); Carbamylation; Carbamidomethylation (DHKE X@N-term)	38636	Glutamine synthetase OS=Brassica oleracea var. oleracea GN=ATGSKB6 PE=3 SV=1
M4CBV6|M4CBV6_BRARP	151.31	28	10	0	Deamidation (NQ); Acetylation (N-term); Carbamylation; Carbamidomethylation (DHKE X@N-term)	38981	Glutamine synthetase OS=Brassica rapa subsp. pekinensis GN=Bra001686 PE=3 SV=1
V9M3A3|V9M3A3_BRANA	151.31	28	10	0	Deamidation (NQ); Acetylation (N-term); Carbamylation; Carbamidomethylation (DHKE X@N-term)	38622	Glutamine synthetase OS=Brassica napus GN=GLN1.3 PE=2 SV=1
A0A0D3CBS0|A0A0D3CBS0_BRAOL	151.22	51	12	0	Acetylation (Protein N-term); Carbamylation; Carbamidomethylation (DHKE X@N-term); Mutation	31006	Uncharacterized protein OS=Brassica oleracea var. oleracea PE=3 SV=1
Q69BP4|Q69BP4_BRANA	151.22	51	12	0	Acetylation (Protein N-term); Carbamylation; Carbamidomethylation (DHKE X@N-term); Mutation	31006	BnaC05g15780D protein OS=Brassica napus GN=ERD10 PE=2 SV=1
M4EG96|M4EG96_BRARP	151.17	23	7	0	Amidation; Carbamidomethylation (DHKE X@N-term)	43357	N-acetyl-gamma-glutamyl-phosphate reductase OS=Brassica rapa subsp. pekinensis GN=Bra027810 PE=3 SV=1
A0A0D2ZR55|A0A0D2ZR55_BRAOL	151.17	23	7	0	Amidation; Carbamidomethylation (DHKE X@N-term)	43441	N-acetyl-gamma-glutamyl-phosphate reductase OS=Brassica oleracea var. oleracea PE=3 SV=1
A0A0D3CSF1|A0A0D3CSF1_BRAOL	151.16	21	9	0	Deamidation (NQ); Carbamylation; Carbamidomethylation (DHKE X@N-term)	63902	Uncharacterized protein OS=Brassica oleracea var. oleracea PE=3 SV=1
A0A078F191|A0A078F191_BRANA	151.16	21	9	0	Deamidation (NQ); Carbamylation; Carbamidomethylation (DHKE X@N-term)	63872	BnaA05g13740D protein OS=Brassica napus GN=BnaA05g13740D PE=3 SV=1
A0A078GI33|A0A078GI33_BRANA	151.16	20	9	0	Deamidation (NQ); Carbamylation; Carbamidomethylation (DHKE X@N-term)	67002	BnaC06g10960D protein OS=Brassica napus GN=BnaC06g10960D PE=3 SV=1
A0A078GI09|A0A078GI09_BRANA	151.14	20	10	1	Carbamylation; Carbamidomethylation (DHKE X@N-term); Mutation	47700	Phosphoserine aminotransferase OS=Brassica napus GN=BnaA08g14930D PE=3 SV=1
M4ET72|M4ET72_BRARP	151.09	42	6	1	Oxidation (M); Deamidation (NQ); Carbamidomethylation (DHKE X@N-term)	17560	Uncharacterized protein OS=Brassica rapa subsp. pekinensis GN=Bra032002 PE=4 SV=1
A0A078HZY9|A0A078HZY9_BRANA	151.09	42	6	1	Oxidation (M); Deamidation (NQ); Carbamidomethylation (DHKE X@N-term)	17560	BnaA05g32500D protein OS=Brassica napus GN=BnaA05g32500D PE=4 SV=1
A0A078HSE9|A0A078HSE9_BRANA	151.07	37	10	0	Deamidation (NQ); Carbamylation; Carbamidomethylation (DHKE X@N-term); Mutation	35682	BnaAnng06200D protein OS=Brassica napus GN=BnaAnng06200D PE=3 SV=1
M4EIQ0|M4EIQ0_BRARP	151.07	37	10	0	Deamidation (NQ); Carbamylation; Carbamidomethylation (DHKE X@N-term); Mutation	35682	Uncharacterized protein OS=Brassica rapa subsp. pekinensis GN=Bra028665 PE=3 SV=1
A0A078I5L9|A0A078I5L9_BRANA	151.07	37	10	0	Deamidation (NQ); Carbamylation; Carbamidomethylation (DHKE X@N-term); Mutation	35732	BnaC02g01230D protein OS=Brassica napus GN=BnaC02g01230D PE=3 SV=1
A0A078GB81|A0A078GB81_BRANA	151.02	21	8	8	Deamidation (NQ); Pyro-glu from Q; Mutation	52469	BnaA06g36640D protein OS=Brassica napus GN=BnaA06g36640D PE=4 SV=1
A0A078BWL0|A0A078BWL0_BRANA	151.02	28	9	0	Carbamylation; Carbamidomethylation (DHKE X@N-term); Mutation	28003	BnaAnng08420D protein OS=Brassica napus GN=BnaC01g02520D PE=3 SV=1
A0A0D3DHY1|A0A0D3DHY1_BRAOL	151.02	28	9	0	Carbamylation; Carbamidomethylation (DHKE X@N-term); Mutation	28003	Uncharacterized protein OS=Brassica oleracea var. oleracea PE=3 SV=1
A0A0D3A7P6|A0A0D3A7P6_BRAOL	150.97	30	8	2	Deamidation (NQ); Carbamylation; Carbamidomethylation (DHKE X@N-term)	37851	Uncharacterized protein OS=Brassica oleracea var. oleracea PE=3 SV=1
A0A078H7D9|A0A078H7D9_BRANA	150.97	30	8	2	Deamidation (NQ); Carbamylation; Carbamidomethylation (DHKE X@N-term)	37851	BnaC01g21880D protein OS=Brassica napus GN=BnaC01g21880D PE=3 SV=1
A0A0D3A1Z7|A0A0D3A1Z7_BRAOL	150.89	21	8	4	Carbamidomethylation (DHKE X@N-term); Deamidation (R); Mutation	51161	Adenylyl cyclase-associated protein OS=Brassica oleracea var. oleracea PE=3 SV=1
A0A078D0A2|A0A078D0A2_BRANA	150.86	20	9	0	Deamidation (NQ); Carbamylation; Carbamidomethylation (DHKE X@N-term)	62364	BnaA03g32840D protein OS=Brassica napus GN=BnaA03g32840D PE=3 SV=1
M4CBC7|M4CBC7_BRARP	150.86	20	9	0	Deamidation (NQ); Carbamylation; Carbamidomethylation (DHKE X@N-term)	62719	Uncharacterized protein OS=Brassica rapa subsp. pekinensis GN=Bra001507 PE=3 SV=1
A0A0D3BP67|A0A0D3BP67_BRAOL	150.84	6	12	0	Deamidation (NQ); Carbamylation; Carbamidomethylation (DHKE X@N-term); Mutation	138584	Uncharacterized protein OS=Brassica oleracea var. oleracea PE=3 SV=1
A0A078IFI1|A0A078IFI1_BRANA	150.84	6	12	0	Deamidation (NQ); Carbamylation; Carbamidomethylation (DHKE X@N-term); Mutation	141267	BnaC04g02200D protein OS=Brassica napus GN=BnaC04g02200D PE=3 SV=1
A0A078BX44|A0A078BX44_BRANA	150.81	38	8	1	Deamidation (NQ)	31769	BnaC01g00730D protein OS=Brassica napus GN=BnaC01g00730D PE=4 SV=1
M4F3E9|M4F3E9_BRARP	150.69	25	15	0	Deamidation (NQ); Carbamylation; Dehydration; Carboxylation (E); Carbamidomethylation (DHKE X@N-term); Mutation	64190	Uncharacterized protein OS=Brassica rapa subsp. pekinensis GN=Bra035599 PE=3 SV=1
A0A078F0G6|A0A078F0G6_BRANA	150.64	41	13	5	Carbamylation; Carbamidomethylation (DHKE X@N-term); 2 3-dihydro-2 2-dimethyl-7-benzofuranol N-methyl carbamate; Mutation	18032	BnaC03g35930D protein OS=Brassica napus GN=BnaC03g35930D PE=3 SV=1
M4DQZ6|M4DQZ6_BRARP	150.63	24	10	0	Oxidation (M); Deamidation (NQ); Acetylation (N-term); Carbamylation; Carbamidomethylation (DHKE X@N-term)	54486	Uncharacterized protein OS=Brassica rapa subsp. pekinensis GN=Bra018939 PE=3 SV=1
A0A078I714|A0A078I714_BRANA	150.63	24	10	0	Oxidation (M); Deamidation (NQ); Acetylation (N-term); Carbamylation; Carbamidomethylation (DHKE X@N-term)	54462	BnaA05g15080D protein OS=Brassica napus GN=BnaA05g15080D PE=3 SV=1
M4DJA2|M4DJA2_BRARP	150.59	46	12	1	Oxidation (M); Deamidation (NQ); Carbamylation; Sulphone; Carbamidomethylation (DHKE X@N-term); Mutation	21889	Uncharacterized protein OS=Brassica rapa subsp. pekinensis GN=Bra016580 PE=4 SV=1
A0A0D3AFR8|A0A0D3AFR8_BRAOL	150.56	24	11	0	Oxidation (M); Acetylation (Protein N-term); Carbamylation; Hexose (NSY); Methyl ester; 3 more	44553	Glutamate dehydrogenase OS=Brassica oleracea var. oleracea PE=3 SV=1
A0A078GXY3|A0A078GXY3_BRANA	150.56	24	11	0	Oxidation (M); Acetylation (Protein N-term); Carbamylation; Hexose (NSY); Methyl ester; 3 more	44553	Glutamate dehydrogenase OS=Brassica napus GN=BnaC01g40390D PE=3 SV=1
A0A078G861|A0A078G861_BRANA	150.56	20	8	0	Deamidation (NQ); Carbamylation; Carbamidomethylation (DHKE X@N-term); Mutation	49963	BnaA01g34430D protein OS=Brassica napus GN=BnaA01g34430D PE=4 SV=1
A0A0D3D1J9|A0A0D3D1J9_BRAOL	150.54	33	10	0	Deamidation (NQ); Carbamylation; Carbamidomethylation (DHKE X@N-term)	33555	Uncharacterized protein (Fragment) OS=Brassica oleracea var. oleracea PE=3 SV=1
A0A0D3ARV8|A0A0D3ARV8_BRAOL	150.52	27	8	2	Deamidation (NQ); Carbamylation; Dehydration; Carbamidomethylation (DHKE X@N-term)	43351	3-isopropylmalate dehydrogenase OS=Brassica oleracea var. oleracea PE=3 SV=1
A0A078HIW2|A0A078HIW2_BRANA	150.52	27	8	2	Deamidation (NQ); Carbamylation; Dehydration; Carbamidomethylation (DHKE X@N-term)	43385	3-isopropylmalate dehydrogenase OS=Brassica napus GN=BnaA02g19640D PE=3 SV=1
A0A078HM48|A0A078HM48_BRANA	150.52	27	8	2	Deamidation (NQ); Carbamylation; Dehydration; Carbamidomethylation (DHKE X@N-term)	43378	3-isopropylmalate dehydrogenase OS=Brassica napus GN=BnaC02g22980D PE=3 SV=1
sp|P29102|LEU3_BRANA	150.52	27	8	2	Deamidation (NQ); Carbamylation; Dehydration; Carbamidomethylation (DHKE X@N-term)	43351	3-isopropylmalate dehydrogenase chloroplastic OS=Brassica napus PE=2 SV=1
M4CW66|M4CW66_BRARP	150.52	27	8	2	Deamidation (NQ); Carbamylation; Dehydration; Carbamidomethylation (DHKE X@N-term)	43385	3-isopropylmalate dehydrogenase OS=Brassica rapa subsp. pekinensis GN=Bra008463 PE=3 SV=1
M4FBS5|M4FBS5_BRARP	150.51	52	12	4	Carbamidomethylation; Oxidation (M); Deamidation (NQ); Acetylation (N-term); Carbamylation; 8 more	20003	Uncharacterized protein OS=Brassica rapa subsp. pekinensis GN=Bra038541 PE=4 SV=1
A0A0D3DW27|A0A0D3DW27_BRAOL	150.51	52	12	4	Carbamidomethylation; Oxidation (M); Deamidation (NQ); Acetylation (N-term); Carbamylation; 8 more	20178	Uncharacterized protein OS=Brassica oleracea var. oleracea PE=4 SV=1
A0A078FLA2|A0A078FLA2_BRANA	150.51	52	12	4	Carbamidomethylation; Oxidation (M); Deamidation (NQ); Acetylation (N-term); Carbamylation; 8 more	20150	BnaA09g42790D protein OS=Brassica napus GN=BnaA09g42790D PE=4 SV=1
A0A078J0Z5|A0A078J0Z5_BRANA	150.51	43	12	1	Acetylation (Protein N-term); Amidation; Carbamylation; Carboxylation (E); Methyl ester; Carbamidomethylation (DHKE X@N-term)	30537	BnaA03g54780D protein OS=Brassica napus GN=BnaA03g54780D PE=4 SV=1
M4FD48|M4FD48_BRARP	150.51	43	8	1	Oxidation (M); Deamidation (NQ); Carbamylation; Methyl ester; Sodium adduct; 2 more	14042	Profilin OS=Brassica rapa subsp. pekinensis GN=Bra039018 PE=3 SV=1
A0A078D0U9|A0A078D0U9_BRANA	150.51	43	8	1	Oxidation (M); Deamidation (NQ); Carbamylation; Methyl ester; Sodium adduct; 2 more	14042	Profilin OS=Brassica napus GN=BnaC07g01460D PE=3 SV=1
A0A078HDP7|A0A078HDP7_BRANA	150.51	43	8	1	Oxidation (M); Deamidation (NQ); Carbamylation; Methyl ester; Sodium adduct; 2 more	14043	Profilin OS=Brassica napus GN=BnaA07g01010D PE=3 SV=1
A0A0D3D2J1|A0A0D3D2J1_BRAOL	150.51	43	8	1	Oxidation (M); Deamidation (NQ); Carbamylation; Methyl ester; Sodium adduct; 2 more	14042	Profilin OS=Brassica oleracea var. oleracea PE=3 SV=1
A0A078HP89|A0A078HP89_BRANA	150.51	27	9	3	Carbamidomethylation (DHKE X@N-term); Deamidation (R)	52555	Carboxypeptidase OS=Brassica napus GN=BnaA03g50360D PE=3 SV=1
A0A0D3DCN5|A0A0D3DCN5_BRAOL	150.51	26	9	0	Deamidation (NQ); Carbamylation; Methyl ester; Carbamidomethylation (DHKE X@N-term); Mutation	39359	Uncharacterized protein OS=Brassica oleracea var. oleracea PE=4 SV=1
A0A078JNS2|A0A078JNS2_BRANA	150.51	26	9	0	Deamidation (NQ); Carbamylation; Methyl ester; Carbamidomethylation (DHKE X@N-term); Mutation	39391	BnaC07g49620D protein OS=Brassica napus GN=BnaC07g49620D PE=4 SV=1
A0A0D3ADQ2|A0A0D3ADQ2_BRAOL	150.5	18	7	0	Deamidation (NQ); Carbamidomethylation (DHKE X@N-term)	42117	Pectinesterase OS=Brassica oleracea var. oleracea PE=4 SV=1
A0A078CGG7|A0A078CGG7_BRANA	150.46	30	13	0	Deamidation (NQ); Acetylation (Protein N-term); Carbamylation; Formylation; Formylation (Protein N-term); 7 more	31492	BnaC03g39650D protein OS=Brassica napus GN=BnaC03g39650D PE=4 SV=1
M4FDE9|M4FDE9_BRARP	150.44	19	12	1	Carbamidomethylation; Carbamylation; Carbamidomethylation (DHKE X@N-term); Mutation	73111	Uncharacterized protein OS=Brassica rapa subsp. pekinensis GN=Bra039120 PE=4 SV=1
A0A078HL06|A0A078HL06_BRANA	150.44	19	12	1	Carbamidomethylation; Carbamylation; Carbamidomethylation (DHKE X@N-term); Mutation	73111	BnaA05g33880D protein OS=Brassica napus GN=BnaA05g33880D PE=4 SV=1
A0A0D3E8I0|A0A0D3E8I0_BRAOL	150.33	31	12	0	Deamidation (NQ); Acetylation (N-term); Carbamylation; Hydroxylation; Carbamidomethylation (DHKE X@N-term); Mutation	38672	Uncharacterized protein OS=Brassica oleracea var. oleracea GN=SAPX PE=3 SV=1
A0A078CDJ5|A0A078CDJ5_BRANA	150.33	31	12	0	Deamidation (NQ); Acetylation (N-term); Carbamylation; Hydroxylation; Carbamidomethylation (DHKE X@N-term); Mutation	38825	BnaC09g25210D protein OS=Brassica napus GN=BnaC09g25210D PE=3 SV=1
A0A078CUM7|A0A078CUM7_BRANA	150.07	17	8	0	Deamidation (NQ); Carbamylation; Carbamidomethylation (DHKE X@N-term); 2-OH-ethyl thio-Ser; Mutation	31004	BnaC03g20600D protein OS=Brassica napus GN=BnaC03g20600D PE=4 SV=1
A0A0D3B5D5|A0A0D3B5D5_BRAOL	150.07	17	8	0	Deamidation (NQ); Carbamylation; Carbamidomethylation (DHKE X@N-term); 2-OH-ethyl thio-Ser; Mutation	31018	Uncharacterized protein OS=Brassica oleracea var. oleracea PE=4 SV=1
A0A0D3DZV9|A0A0D3DZV9_BRAOL	149.86	29	9	4	Carbamidomethylation; Oxidation (M); Carbamidomethylation (DHKE X@N-term); Carboxylation (DKW); Dihydroxy; 2 more	39092	Uncharacterized protein OS=Brassica oleracea var. oleracea PE=3 SV=1
A0A078F2I2|A0A078F2I2_BRANA	149.86	28	9	4	Carbamidomethylation; Oxidation (M); Carbamidomethylation (DHKE X@N-term); Carboxylation (DKW); Dihydroxy; 2 more	39105	BnaCnng01440D protein OS=Brassica napus GN=BnaCnng01440D PE=3 SV=1
M4F3E3|M4F3E3_BRARP	149.82	21	15	1	Deamidation (NQ); Carbamylation; Dehydration; Carboxylation (E); Methyl ester; 2 more	77064	Uncharacterized protein OS=Brassica rapa subsp. pekinensis GN=Bra035593 PE=3 SV=1
A0A078CLP5|A0A078CLP5_BRANA	149.8	16	10	4	Oxidation (M); Acetylation (N-term); Carbamylation; Hydroxylation; Pyro-glu from E; 3 more	53999	BnaA09g33010D protein OS=Brassica napus GN=BnaA09g33010D PE=3 SV=1
M4CRU2|M4CRU2_BRARP	149.8	16	10	4	Oxidation (M); Acetylation (N-term); Carbamylation; Hydroxylation; Pyro-glu from E; 3 more	55449	Uncharacterized protein OS=Brassica rapa subsp. pekinensis GN=Bra006934 PE=3 SV=1
M4E017|M4E017_BRARP	149.73	39	10	0	Deamidation (NQ); Acetylation (Protein N-term); Carbamylation; Carbamidomethylation (DHKE X@N-term); Carboxylation (DKW)	36255	Uncharacterized protein OS=Brassica rapa subsp. pekinensis GN=Bra022114 PE=4 SV=1
M4C9J6|M4C9J6_BRARP	149.67	33	11	0	Carbamylation; Dehydration; Formylation; Carbamidomethylation (DHKE X@N-term)	24001	Uncharacterized protein OS=Brassica rapa subsp. pekinensis GN=Bra000875 PE=3 SV=1
Q7XZS9|Q7XZS9_BRAJU	149.67	33	11	0	Carbamylation; Dehydration; Formylation; Carbamidomethylation (DHKE X@N-term)	23957	Glutathione S-transferase 6 OS=Brassica juncea GN=GSTF6 PE=2 SV=1
A0A078DUP1|A0A078DUP1_BRANA	149.67	33	11	0	Carbamylation; Dehydration; Formylation; Carbamidomethylation (DHKE X@N-term)	23957	BnaA03g26130D protein OS=Brassica napus GN=BnaA03g26130D PE=3 SV=1
M4DTI7|M4DTI7_BRARP	149.62	10	10	0	Carbamidomethylation; Deamidation (NQ); Carbamidomethylation (DHKE X@N-term); Tryptophan oxidation to oxolactone	125044	Uncharacterized protein OS=Brassica rapa subsp. pekinensis GN=Bra019830 PE=4 SV=1
A0A078E796|A0A078E796_BRANA	149.62	9	10	0	Carbamidomethylation; Deamidation (NQ); Carbamidomethylation (DHKE X@N-term); Tryptophan oxidation to oxolactone	134984	Aminomethyltransferase OS=Brassica napus GN=BnaA06g07360D PE=3 SV=1
sp|P49311|GRP2_SINAL	149.56	54	13	1	Carbamidomethylation; Acetylation (Protein N-term); Carbamylation; Formylation; Ubiquitin; 2 more	16360	Glycine-rich RNA-binding protein GRP2A OS=Sinapis alba PE=2 SV=1
M4D8V6|M4D8V6_BRARP	149.47	42	11	11	Oxidation (M); Deamidation (NQ); Carbamylation; Pyro-glu from E; Carbamidomethylation (DHKE X@N-term); 2 more	16844	Uncharacterized protein OS=Brassica rapa subsp. pekinensis GN=Bra012916 PE=4 SV=1
A0A0D3DRR0|A0A0D3DRR0_BRAOL	149.47	42	11	11	Oxidation (M); Deamidation (NQ); Carbamylation; Pyro-glu from E; Carbamidomethylation (DHKE X@N-term); 2 more	16901	Uncharacterized protein OS=Brassica oleracea var. oleracea PE=4 SV=1
A0A0D3DDR1|A0A0D3DDR1_BRAOL	149.47	42	11	11	Oxidation (M); Deamidation (NQ); Carbamylation; Pyro-glu from E; Carbamidomethylation (DHKE X@N-term); 2 more	16843	Uncharacterized protein OS=Brassica oleracea var. oleracea PE=4 SV=1
A0A078JY83|A0A078JY83_BRANA	149.47	42	11	11	Oxidation (M); Deamidation (NQ); Carbamylation; Pyro-glu from E; Carbamidomethylation (DHKE X@N-term); 2 more	16901	BnaAnng34410D protein OS=Brassica napus GN=BnaAnng34410D PE=4 SV=1
A0A078FT81|A0A078FT81_BRANA	149.47	42	11	11	Oxidation (M); Deamidation (NQ); Carbamylation; Pyro-glu from E; Carbamidomethylation (DHKE X@N-term); 2 more	16873	BnaC08g21480D protein OS=Brassica napus GN=BnaC08g21480D PE=4 SV=1
A0A078EN32|A0A078EN32_BRANA	149.47	42	11	11	Oxidation (M); Deamidation (NQ); Carbamylation; Pyro-glu from E; Carbamidomethylation (DHKE X@N-term); 2 more	16843	BnaA03g40630D protein OS=Brassica napus GN=BnaA03g40630D PE=4 SV=1
M4F4N8|M4F4N8_BRARP	149.47	42	11	11	Oxidation (M); Deamidation (NQ); Carbamylation; Pyro-glu from E; Carbamidomethylation (DHKE X@N-term); 2 more	16901	Uncharacterized protein OS=Brassica rapa subsp. pekinensis GN=Bra036038 PE=4 SV=1
M4DYF3|M4DYF3_BRARP	149.44	12	8	0	Deamidation (NQ); Carbamidomethylation (DHKE X@N-term)	64400	Pectinesterase OS=Brassica rapa subsp. pekinensis GN=Bra021549 PE=4 SV=1
A0A078GI73|A0A078GI73_BRANA	149.42	50	12	0	Deamidation (NQ); Carbamylation; Methyl ester; Carbamidomethylation (DHKE X@N-term)	26098	BnaA06g12670D protein OS=Brassica napus GN=BnaA06g12670D PE=4 SV=1
A0A078INM1|A0A078INM1_BRANA	149.4	42	6	1	Oxidation (M); Carbamidomethylation (DHKE X@N-term)	17561	BnaC05g47950D protein OS=Brassica napus GN=BnaC05g47950D PE=4 SV=1
A0A0D3CN30|A0A0D3CN30_BRAOL	149.4	42	6	1	Oxidation (M); Carbamidomethylation (DHKE X@N-term)	17561	Uncharacterized protein OS=Brassica oleracea var. oleracea PE=4 SV=1
A0A078BZ63|A0A078BZ63_BRANA	149.36	19	7	0	Oxidation (M); Deamidation (NQ); Carbamylation; Carbamidomethylation (DHKE X@N-term); Carboxymethyl (KW X@N-term); 2 more	38462	BnaC01g01890D protein OS=Brassica napus GN=BnaC01g01890D PE=4 SV=1
A0A0D3CCG0|A0A0D3CCG0_BRAOL	149.25	32	17	5	Deamidation (NQ); Carbamylation; Pyro-glu from Q; Carbamidomethylation (DHKE X@N-term); Deamidation (R); Mutation	79669	Uncharacterized protein OS=Brassica oleracea var. oleracea GN=PATL2 PE=4 SV=1
M4CNE0|M4CNE0_BRARP	149.24	32	11	0	Acetylation (Protein N-term); Amidation; Carbamylation; Carboxylation (E); Methyl ester; Carbamidomethylation (DHKE X@N-term)	35316	Uncharacterized protein OS=Brassica rapa subsp. pekinensis GN=Bra005728 PE=4 SV=1
A0A078G1F3|A0A078G1F3_BRANA	149.14	33	11	4	Carbamidomethylation; Carbamidomethylation (DHKE X@N-term); Mutation	36012	Peroxidase OS=Brassica napus GN=BnaC01g31810D PE=3 SV=1
A0A0D3ALU9|A0A0D3ALU9_BRAOL	148.99	19	14	0	Deamidation (NQ); Carbamylation; Dehydration; Carboxylation (E); Carbamidomethylation (DHKE X@N-term); Mutation	79723	Uncharacterized protein OS=Brassica oleracea var. oleracea PE=3 SV=1
A0A0D3DDD9|A0A0D3DDD9_BRAOL	148.94	28	8	8		43741	Uncharacterized protein OS=Brassica oleracea var. oleracea GN=HCF136 PE=4 SV=1
A0A078J638|A0A078J638_BRANA	148.94	28	8	8		43741	BnaC07g49760D protein OS=Brassica napus GN=BnaC07g49760D PE=4 SV=1
A0A078D829|A0A078D829_BRANA	148.92	35	9	0	Oxidation (M); Deamidation (NQ); Carbamylation; Carbamidomethylation (DHKE X@N-term)	33771	Peroxidase OS=Brassica napus GN=BnaA02g03720D PE=3 SV=1
M4D6X9|M4D6X9_BRARP	148.91	26	9	0	Carbamylation; Carbamidomethylation (DHKE X@N-term)	56918	Catalase OS=Brassica rapa subsp. pekinensis GN=Bra012239 PE=3 SV=1
A0A0D3D6A5|A0A0D3D6A5_BRAOL	148.88	34	8	0	Carbamidomethylation; Oxidation (M); Deamidation (NQ); Carbamylation; Carbamidomethylation (DHKE X@N-term); Carboxyl modification with ethanolamine	32291	Uncharacterized protein OS=Brassica oleracea var. oleracea PE=4 SV=1
A0A078E8X9|A0A078E8X9_BRANA	148.88	34	9	3	Deamidation (NQ); Carbamidomethylation (DHKE X@N-term); Mutation	30636	BnaA05g24230D protein OS=Brassica napus GN=BnaA05g24230D PE=4 SV=1
M4EEP5|M4EEP5_BRARP	148.88	34	9	3	Deamidation (NQ); Carbamidomethylation (DHKE X@N-term); Mutation	30635	Uncharacterized protein OS=Brassica rapa subsp. pekinensis GN=Bra027257 PE=4 SV=1
A0A0D3BEK2|A0A0D3BEK2_BRAOL	148.86	52	14	0	Carbamidomethylation; Acetylation (Protein N-term); Carbamylation; Carbamidomethylation (DHKE X@N-term); Carboxylation (DKW); 2 3-dihydro-2 2-dimethyl-7-benzofuranol N-methyl carbamate	29408	Uncharacterized protein OS=Brassica oleracea var. oleracea PE=4 SV=1
A0A078I0H9|A0A078I0H9_BRANA	148.68	54	13	8	Deamidation (NQ); Carbamylation; Carboxylation (E); Methyl ester; Carbamidomethylation (DHKE X@N-term); Mutation	18519	BnaC04g25100D protein OS=Brassica napus GN=BnaC04g25100D PE=4 SV=1
A0A078GXA6|A0A078GXA6_BRANA	148.65	36	9	1	Carbamidomethylation; Acetylation (N-term); Carbamylation; Formylation; Methyl ester; 4 more	23158	BnaA08g26300D protein OS=Brassica napus GN=BnaA08g26300D PE=4 SV=1
A0A078G6T6|A0A078G6T6_BRANA	148.65	35	9	1	Carbamidomethylation; Acetylation (N-term); Carbamylation; Formylation; Methyl ester; 4 more	23307	BnaC08g13660D protein OS=Brassica napus GN=BnaC08g13660D PE=4 SV=1
A0A0D3DNP7|A0A0D3DNP7_BRAOL	148.65	35	9	1	Carbamidomethylation; Acetylation (N-term); Carbamylation; Formylation; Methyl ester; 4 more	23307	Uncharacterized protein OS=Brassica oleracea var. oleracea PE=4 SV=1
M4EPR4|M4EPR4_BRARP	148.65	35	9	1	Carbamidomethylation; Acetylation (N-term); Carbamylation; Formylation; Methyl ester; 4 more	23307	Uncharacterized protein OS=Brassica rapa subsp. pekinensis GN=Bra030785 PE=4 SV=1
A0A078I2C5|A0A078I2C5_BRANA	148.63	28	13	1	Formylation; Carbamidomethylation (DHKE X@N-term)	58478	BnaCnng12150D protein OS=Brassica napus GN=BnaCnng12150D PE=3 SV=1
A0A0D3C082|A0A0D3C082_BRAOL	148.59	23	8	0	Deamidation (NQ); Carbamylation; Carbamidomethylation (DHKE X@N-term); Mutation	42444	Uncharacterized protein OS=Brassica oleracea var. oleracea PE=4 SV=1
A0A078HEZ2|A0A078HEZ2_BRANA	148.59	18	8	0	Deamidation (NQ); Carbamylation; Carbamidomethylation (DHKE X@N-term); Mutation	56468	BnaC04g32650D protein OS=Brassica napus GN=BnaC04g32650D PE=4 SV=1
A0A078HMP6|A0A078HMP6_BRANA	148.59	13	8	0	Deamidation (NQ); Amidation; Carbamylation; Carbamidomethylation (DHKE X@N-term); Mutation	68057	BnaA09g10570D protein OS=Brassica napus GN=BnaA09g10570D PE=3 SV=1
A0A078GVP7|A0A078GVP7_BRANA	148.52	59	17	11	Oxidation (M); Deamidation (NQ); Carbamylation; Carbamidomethylation (DHKE X@N-term)	11453	BnaA04g15980D protein OS=Brassica napus GN=BnaA04g15980D PE=3 SV=1
M4EZX0|M4EZX0_BRARP	148.52	59	17	11	Oxidation (M); Deamidation (NQ); Carbamylation; Carbamidomethylation (DHKE X@N-term)	11453	Uncharacterized protein OS=Brassica rapa subsp. pekinensis GN=Bra034363 PE=3 SV=1
A0A078FBS0|A0A078FBS0_BRANA	148.4	46	10	1	Deamidation (NQ); Acetylation (Protein N-term); Amidation; Carbamylation; Carboxylation (E); 2 more	29638	BnaCnng03430D protein OS=Brassica napus GN=BnaCnng03430D PE=4 SV=1
M4EKJ1|M4EKJ1_BRARP	148.29	12	9	0	Carbamylation; Carbamidomethylation (DHKE X@N-term); Ethanolation (KR)	99829	Uncharacterized protein OS=Brassica rapa subsp. pekinensis GN=Bra029308 PE=3 SV=1
A0A078JL16|A0A078JL16_BRANA	148.17	18	10	0	Deamidation (NQ); Acetylation (N-term); Pyro-glu from Q; Carbamidomethylation (DHKE X@N-term); Mutation	60298	BnaCnng55180D protein OS=Brassica napus GN=BnaCnng55180D PE=4 SV=1
A0A078HBK6|A0A078HBK6_BRANA	148.17	18	10	0	Deamidation (NQ); Acetylation (N-term); Pyro-glu from Q; Carbamidomethylation (DHKE X@N-term); Mutation	60446	BnaA08g04510D protein OS=Brassica napus GN=BnaA08g04510D PE=4 SV=1
M4F1J7|M4F1J7_BRARP	148.17	18	10	0	Deamidation (NQ); Acetylation (N-term); Pyro-glu from Q; Carbamidomethylation (DHKE X@N-term); Mutation	60388	Uncharacterized protein OS=Brassica rapa subsp. pekinensis GN=Bra034943 PE=4 SV=1
A0A0D3DKF2|A0A0D3DKF2_BRAOL	148.17	18	10	0	Deamidation (NQ); Acetylation (N-term); Pyro-glu from Q; Carbamidomethylation (DHKE X@N-term); Mutation	60466	Uncharacterized protein OS=Brassica oleracea var. oleracea GN=SKS6 PE=4 SV=1
A0A0D3BG01|A0A0D3BG01_BRAOL	148.15	22	9	0	Carbamylation; Carbamidomethylation (DHKE X@N-term); Mutation	60421	Uncharacterized protein OS=Brassica oleracea var. oleracea PE=3 SV=1
M4FIM6|M4FIM6_BRARP	148.11	38	7	5	Carbamidomethylation; Deamidation (NQ); Carbamidomethylation (DHKE X@N-term); Michael addition with methylamine	26302	Uncharacterized protein OS=Brassica rapa subsp. pekinensis GN=Bra040955 PE=4 SV=1
A0A078EXF6|A0A078EXF6_BRANA	148.11	38	7	5	Carbamidomethylation; Deamidation (NQ); Carbamidomethylation (DHKE X@N-term); Michael addition with methylamine	26302	BnaA10g05140D protein OS=Brassica napus GN=BnaA10g05140D PE=4 SV=1
A0A0D3DR39|A0A0D3DR39_BRAOL	148.09	25	9	0	Carbamylation; Carbamidomethylation (DHKE X@N-term); Mutation	37041	Uncharacterized protein OS=Brassica oleracea var. oleracea PE=3 SV=1
A0A0D3A4H6|A0A0D3A4H6_BRAOL	148.04	19	7	2	Deamidation (NQ); Amidation; Carbamidomethylation (DHKE X@N-term); Mutation	41654	Uncharacterized protein OS=Brassica oleracea var. oleracea PE=3 SV=1
A0A0D3C648|A0A0D3C648_BRAOL	148.01	24	6	0	Carbamidomethylation (DHKE X@N-term)	32498	Cysteine synthase OS=Brassica oleracea var. oleracea PE=3 SV=1
sp|P21241|RUBB_BRANA	147.98	20	8	0	Deamidation (NQ); Carbamylation; Carbamidomethylation (DHKE X@N-term)	62473	RuBisCO large subunit-binding protein subunit beta chloroplastic OS=Brassica napus PE=2 SV=1
A0A0D3BN92|A0A0D3BN92_BRAOL	147.98	19	8	0	Deamidation (NQ); Carbamylation; Carbamidomethylation (DHKE X@N-term)	63742	Uncharacterized protein OS=Brassica oleracea var. oleracea PE=3 SV=1
M4EPY7|M4EPY7_BRARP	147.98	17	8	0	Deamidation (NQ); Carbamylation; Carbamidomethylation (DHKE X@N-term)	73970	Uncharacterized protein OS=Brassica rapa subsp. pekinensis GN=Bra030858 PE=3 SV=1
A0A078ES96|A0A078ES96_BRANA	147.98	16	8	0	Deamidation (NQ); Carbamylation; Carbamidomethylation (DHKE X@N-term)	75057	BnaA08g00450D protein OS=Brassica napus GN=BnaA08g00450D PE=3 SV=1
A0A078EKZ3|A0A078EKZ3_BRANA	147.94	35	10	2	Carbamylation; Carbamidomethylation (DHKE X@N-term)	33868	Peroxidase OS=Brassica napus GN=BnaC02g07500D PE=3 SV=1
A0A0D3ALU4|A0A0D3ALU4_BRAOL	147.9	23	14	0	Deamidation (NQ); Carbamylation; Dehydration; Carboxylation (E); Carbamidomethylation (DHKE X@N-term); Mutation	64378	Uncharacterized protein OS=Brassica oleracea var. oleracea PE=3 SV=1
A0A078F8J0|A0A078F8J0_BRANA	147.9	37	9	1	Carbamidomethylation (DHKE X@N-term); Ammonia-loss (N)	32884	BnaC03g34650D protein OS=Brassica napus GN=BnaC03g34650D PE=4 SV=1
A0A078CBF2|A0A078CBF2_BRANA	147.9	37	9	1	Carbamidomethylation (DHKE X@N-term); Ammonia-loss (N)	32939	BnaA03g29370D protein OS=Brassica napus GN=BnaA03g29370D PE=4 SV=1
A0A078IZA1|A0A078IZA1_BRANA	147.89	31	12	0	Deamidation (NQ); Carbamylation; Ubiquitin; Carbamidomethylation (DHKE X@N-term); 2 3-dihydro-2 2-dimethyl-7-benzofuranol N-methyl carbamate	34792	Peroxidase OS=Brassica napus GN=BnaCnng29190D PE=3 SV=1
A0A0D3AG47|A0A0D3AG47_BRAOL	147.89	31	12	0	Deamidation (NQ); Carbamylation; Ubiquitin; Carbamidomethylation (DHKE X@N-term); 2 3-dihydro-2 2-dimethyl-7-benzofuranol N-methyl carbamate	34792	Peroxidase OS=Brassica oleracea var. oleracea PE=3 SV=1
A0A078H3N0|A0A078H3N0_BRANA	147.88	26	14	0	Deamidation (NQ); Carbamylation; Methyl ester; Carbamidomethylation (DHKE X@N-term); Ethylation; Mutation	72531	BnaC04g44940D protein OS=Brassica napus GN=BnaC04g44940D PE=4 SV=1
A0A078EAK6|A0A078EAK6_BRANA	147.88	24	13	4	Deamidation (NQ); Carbamidomethylation (DHKE X@N-term)	65810	BnaC07g08870D protein OS=Brassica napus GN=BnaC07g08870D PE=4 SV=1
A0A0D3AZF8|A0A0D3AZF8_BRAOL	147.86	31	10	0	Acetylation (Protein N-term); Amidation; Carbamylation; Carboxylation (E); Methyl ester; Carbamidomethylation (DHKE X@N-term)	30135	Uncharacterized protein OS=Brassica oleracea var. oleracea PE=4 SV=1
M4EGU1|M4EGU1_BRARP	147.83	27	10	1	Carbamidomethylation (DHKE X@N-term); Mutation	52168	Uncharacterized protein OS=Brassica rapa subsp. pekinensis GN=Bra028006 PE=4 SV=1
M4EQG3|M4EQG3_BRARP	147.75	50	12	0	Deamidation (NQ); Carbamylation; Carbamidomethylation (DHKE X@N-term)	26103	Uncharacterized protein OS=Brassica rapa subsp. pekinensis GN=Bra031034 PE=4 SV=1
A0A078DCJ5|A0A078DCJ5_BRANA	147.73	21	9	0	Carbamylation; Carbamidomethylation (DHKE X@N-term); Mutation	60363	BnaC03g52250D protein OS=Brassica napus GN=BnaC03g52250D PE=3 SV=1
A0A078G2H3|A0A078G2H3_BRANA	147.71	47	11	0	Deamidation (NQ); Carbamylation; Methyl ester; Carbamidomethylation (DHKE X@N-term)	26000	BnaC05g14230D protein OS=Brassica napus GN=BnaC05g14230D PE=4 SV=1
A0A078E320|A0A078E320_BRANA	147.6	45	8	3	Carbamylation; Acetylation (TSCYH); Carbamidomethylation (DHKE X@N-term)	24153	BnaC03g26120D protein OS=Brassica napus GN=BnaC03g26120D PE=3 SV=1
A0A078ITY0|A0A078ITY0_BRANA	147.58	24	9	1	Oxidation (M); Deamidation (NQ); Dehydration; Carbamidomethylation (DHKE X@N-term); Iminobiotinylation; Mutation	34202	Cysteine synthase OS=Brassica napus GN=BnaAnng11450D PE=3 SV=1
A0A0D3AX63|A0A0D3AX63_BRAOL	147.58	24	9	1	Oxidation (M); Deamidation (NQ); Dehydration; Carbamidomethylation (DHKE X@N-term); Iminobiotinylation; Mutation	34365	Cysteine synthase OS=Brassica oleracea var. oleracea PE=3 SV=1
A0A078EWJ4|A0A078EWJ4_BRANA	147.58	24	9	1	Oxidation (M); Deamidation (NQ); Dehydration; Carbamidomethylation (DHKE X@N-term); Iminobiotinylation; Mutation	34343	Cysteine synthase OS=Brassica napus GN=BnaC02g39510D PE=3 SV=1
A0A0D3CEZ5|A0A0D3CEZ5_BRAOL	147.52	24	15	1	Deamidation (NQ); Carbamylation; Carbamidomethylation (DHKE X@N-term)	59924	Uncharacterized protein OS=Brassica oleracea var. oleracea PE=4 SV=1
A0A078J740|A0A078J740_BRANA	147.5	17	7	0	Carbamidomethylation; Deamidation (NQ); Carbamidomethylation (DHKE X@N-term)	61066	Pectinesterase OS=Brassica napus GN=BnaA01g37100D PE=4 SV=1
M4DRE9|M4DRE9_BRARP	147.47	14	8	1	Deamidation (NQ); Carbamylation; Methyl ester; Methylation; Carbamidomethylation (DHKE X@N-term)	77969	Uncharacterized protein OS=Brassica rapa subsp. pekinensis GN=Bra019092 PE=4 SV=1
A0A078I9A1|A0A078I9A1_BRANA	147.47	14	8	1	Deamidation (NQ); Carbamylation; Methyl ester; Methylation; Carbamidomethylation (DHKE X@N-term)	77983	BnaA03g48210D protein OS=Brassica napus GN=BnaA03g48210D PE=4 SV=1
M4CCJ1|M4CCJ1_BRARP	147.44	30	12	1	Carbamidomethylation; Carbamylation; 4-hydroxynonenal (HNE); Methyl ester; Carbamidomethylation (DHKE X@N-term); Carboxyl modification with ethanolamine	53187	Adenosylhomocysteinase OS=Brassica rapa subsp. pekinensis GN=Bra001921 PE=3 SV=1
A0A078I283|A0A078I283_BRANA	147.24	27	9	0	Deamidation (NQ); Acetylation (N-term); Carbamylation; Carbamidomethylation (DHKE X@N-term); Mutation	22197	BnaC05g48210D protein OS=Brassica napus GN=BnaC05g48210D PE=4 SV=1
M4FDL1|M4FDL1_BRARP	147.24	25	9	0	Deamidation (NQ); Acetylation (N-term); Carbamylation; Carbamidomethylation (DHKE X@N-term); Mutation	24103	Uncharacterized protein OS=Brassica rapa subsp. pekinensis GN=Bra039182 PE=4 SV=1
A0A078J2D5|A0A078J2D5_BRANA	147.24	25	9	0	Deamidation (NQ); Acetylation (N-term); Carbamylation; Carbamidomethylation (DHKE X@N-term); Mutation	24103	BnaA05g33460D protein OS=Brassica napus GN=BnaA05g33460D PE=4 SV=1
A0A078BZ58|A0A078BZ58_BRANA	147.22	28	11	0	Carbamidomethylation; Deamidation (NQ); Carbamidomethylation (DHKE X@N-term)	46948	BnaA10g23500D protein OS=Brassica napus GN=BnaA10g23500D PE=4 SV=1
M4E850|M4E850_BRARP	147.2	39	6	0	Deamidation (NQ); Carbamidomethylation (DHKE X@N-term)	22314	Uncharacterized protein OS=Brassica rapa subsp. pekinensis GN=Bra024956 PE=3 SV=1
A0A078H6P5|A0A078H6P5_BRANA	147.2	39	6	0	Deamidation (NQ); Carbamidomethylation (DHKE X@N-term)	22314	BnaA06g35520D protein OS=Brassica napus GN=BnaA06g35520D PE=4 SV=1
A0A0D3D9S7|A0A0D3D9S7_BRAOL	147.2	39	6	0	Deamidation (NQ); Carbamidomethylation (DHKE X@N-term)	22314	Uncharacterized protein OS=Brassica oleracea var. oleracea PE=4 SV=1
A0A0D3AUX4|A0A0D3AUX4_BRAOL	147.2	39	6	0	Deamidation (NQ); Carbamidomethylation (DHKE X@N-term)	22344	Uncharacterized protein OS=Brassica oleracea var. oleracea PE=4 SV=1
M4DLW6|M4DLW6_BRARP	147.2	39	6	0	Deamidation (NQ); Carbamidomethylation (DHKE X@N-term)	22344	Uncharacterized protein OS=Brassica rapa subsp. pekinensis GN=Bra017497 PE=3 SV=1
A0A078HTE7|A0A078HTE7_BRANA	147.2	39	6	0	Deamidation (NQ); Carbamidomethylation (DHKE X@N-term)	22344	BnaA02g25090D protein OS=Brassica napus GN=BnaC02g33280D PE=4 SV=1
A0A078F8G3|A0A078F8G3_BRANA	147.2	32	6	0	Deamidation (NQ); Carbamidomethylation (DHKE X@N-term)	27207	BnaC07g34400D protein OS=Brassica napus GN=BnaC07g34400D PE=4 SV=1
G9JVC3|G9JVC3_BRAJU	147.05	34	10	7	Deamidation (NQ); Carbamidomethylation (DHKE X@N-term); Mutation	32068	Xyloglucan endotransglucosylase/hydrolase (Fragment) OS=Brassica juncea GN=XTH1 PE=2 SV=1
A0A0D3ALF8|A0A0D3ALF8_BRAOL	147.05	34	10	7	Deamidation (NQ); Carbamidomethylation (DHKE X@N-term); Mutation	32067	Xyloglucan endotransglucosylase/hydrolase OS=Brassica oleracea var. oleracea PE=3 SV=1
M4F5G5|M4F5G5_BRARP	147.04	25	8	2	Carbamidomethylation; Oxidation (M); Carbamylation; Carbamidomethylation (DHKE X@N-term); Dihydroxy; 2 more	39063	Uncharacterized protein OS=Brassica rapa subsp. pekinensis GN=Bra036321 PE=3 SV=1
A0A078J5J7|A0A078J5J7_BRANA	147.04	25	8	2	Carbamidomethylation; Oxidation (M); Carbamylation; Carbamidomethylation (DHKE X@N-term); Dihydroxy; 2 more	38974	BnaA09g52180D protein OS=Brassica napus GN=BnaA09g52180D PE=3 SV=1
A0A0D3E351|A0A0D3E351_BRAOL	146.96	5	8	0	Deamidation (NQ); Amidation; Carbamylation; Carbamidomethylation (DHKE X@N-term); Ethyl amino	209153	Thioredoxin reductase OS=Brassica oleracea var. oleracea PE=3 SV=1
M4F863|M4F863_BRARP	146.96	28	8	0	Deamidation (NQ); Amidation; Carbamylation; Carbamidomethylation (DHKE X@N-term); Ethyl amino	34856	Uncharacterized protein OS=Brassica rapa subsp. pekinensis GN=Bra037274 PE=3 SV=1
A0A078GYP7|A0A078GYP7_BRANA	146.96	27	8	0	Deamidation (NQ); Amidation; Carbamylation; Carbamidomethylation (DHKE X@N-term); Ethyl amino	35796	BnaA09g09100D protein OS=Brassica napus GN=BnaA09g09100D PE=3 SV=1
A0A078HXL4|A0A078HXL4_BRANA	146.95	31	12	1	Carbamylation; Ubiquitin; Carbamidomethylation (DHKE X@N-term)	34780	Peroxidase OS=Brassica napus GN=BnaC05g48680D PE=3 SV=1
A0A078EY28|A0A078EY28_BRANA	146.92	33	13	0	Deamidation (NQ); Carbamylation; Formylation; Carbamidomethylation (DHKE X@N-term)	49175	BnaA04g23150D protein OS=Brassica napus GN=BnaA04g23150D PE=4 SV=1
A0A0D3BBN0|A0A0D3BBN0_BRAOL	146.89	38	12	1	Deamidation (NQ); Carbamylation; Carboxylation (E); Methyl ester; Ubiquitin; 4 more	25085	Uncharacterized protein OS=Brassica oleracea var. oleracea PE=4 SV=1
M4E2X1|M4E2X1_BRARP	146.81	24	15	1	Deamidation (NQ); Carbamylation; Carbamidomethylation (DHKE X@N-term)	59791	Uncharacterized protein OS=Brassica rapa subsp. pekinensis GN=Bra023122 PE=4 SV=1
M4CZD4|M4CZD4_BRARP	146.8	38	9	0	Deamidation (NQ); Acetylation (Protein N-term); Amidation; Carbamylation; Carboxylation (E); 2 more	29220	Uncharacterized protein OS=Brassica rapa subsp. pekinensis GN=Bra009581 PE=4 SV=1
A0A078HSW5|A0A078HSW5_BRANA	146.8	38	9	0	Deamidation (NQ); Acetylation (Protein N-term); Amidation; Carbamylation; Carboxylation (E); 2 more	29297	BnaA10g27040D protein OS=Brassica napus GN=BnaA10g27040D PE=4 SV=1
G0UE19|G0UE19_BRARO	146.65	27	10	0	Carbamylation; Carbamidomethylation (DHKE X@N-term); Mutation	38532	Stromal ascorbate peroxidase OS=Brassica rapa subsp. oleifera GN=sapx PE=2 SV=1
Q75UU8|Q75UU8_BRAOL	146.65	27	10	0	Carbamylation; Carbamidomethylation (DHKE X@N-term); Mutation	38532	Stromal ascorbate peroxidase OS=Brassica oleracea GN=BO-sAPX PE=2 SV=1
A0A0D3BMR1|A0A0D3BMR1_BRAOL	146.57	42	7	1	Carbamidomethylation (DHKE X@N-term); Carboxyl modification with ethanolamine	22279	Uncharacterized protein OS=Brassica oleracea var. oleracea PE=4 SV=1
A0A078I917|A0A078I917_BRANA	146.57	42	7	1	Carbamidomethylation (DHKE X@N-term); Carboxyl modification with ethanolamine	22251	BnaA08g01960D protein OS=Brassica napus GN=BnaA08g01960D PE=4 SV=1
D9I769|D9I769_BRACM	146.53	19	11	0	Deamidation (NQ); Carbamylation; Carbamidomethylation (DHKE X@N-term); Mutation	58736	Chloroplast biotin carboxylase OS=Brassica campestris GN=BraA.BC.b PE=4 SV=1
M4D419|M4D419_BRARP	146.52	22	7	1	Deamidation (NQ); Carbamylation; Carbamidomethylation (DHKE X@N-term); Deamidation (R)	53523	Carboxypeptidase OS=Brassica rapa subsp. pekinensis GN=Bra011223 PE=3 SV=1
A0A078C9U8|A0A078C9U8_BRANA	146.44	25	11	0	Deamidation (NQ); Acetylation (N-term); Carbamylation; Formylation; Methyl ester; 4 more	22438	BnaC06g34170D protein OS=Brassica napus GN=BnaC06g34170D PE=4 SV=1
M4EKG1|M4EKG1_BRARP	146.39	35	9	9	Oxidation (M); Deamidation (NQ); Acetylation (Protein N-term); Carbamylation; Carbamidomethylation (DHKE X@N-term); Mutation	35149	Uncharacterized protein OS=Brassica rapa subsp. pekinensis GN=Bra029278 PE=4 SV=1
M4DVJ6|M4DVJ6_BRARP	146.38	26	7	0	Deamidation (NQ); Carbamylation; Methyl ester; Carbamidomethylation (DHKE X@N-term); Mutation	33894	Uncharacterized protein OS=Brassica rapa subsp. pekinensis GN=Bra020540 PE=4 SV=1
A0A078EWE7|A0A078EWE7_BRANA	146.38	26	7	0	Deamidation (NQ); Carbamylation; Methyl ester; Carbamidomethylation (DHKE X@N-term); Mutation	33894	BnaA02g31600D protein OS=Brassica napus GN=BnaA02g31600D PE=4 SV=1
M4C7R0|M4C7R0_BRARP	146.36	13	10	4	Mutation	104035	Uncharacterized protein OS=Brassica rapa subsp. pekinensis GN=Bra000238 PE=4 SV=1
A0A0D3EH13|A0A0D3EH13_BRAOL	146.33	28	11	1	Carbamidomethylation; Deamidation (NQ); Carbamidomethylation (DHKE X@N-term)	46907	Uncharacterized protein OS=Brassica oleracea var. oleracea PE=4 SV=1
A0A078EAC4|A0A078EAC4_BRANA	146.33	28	11	1	Carbamidomethylation; Deamidation (NQ); Carbamidomethylation (DHKE X@N-term)	46934	BnaC09g48200D protein OS=Brassica napus GN=BnaC09g48200D PE=4 SV=1
M4CYK1|M4CYK1_BRARP	146.33	28	11	1	Carbamidomethylation; Deamidation (NQ); Carbamidomethylation (DHKE X@N-term)	46942	Uncharacterized protein OS=Brassica rapa subsp. pekinensis GN=Bra009298 PE=4 SV=1
A0A078ISZ0|A0A078ISZ0_BRANA	146.26	20	4	2	Deamidation (NQ); Acetylation (N-term); Amidation; Carbamidomethylation (DHKE X@N-term); 2 4-diacetamido-2 4 6-trideoxyglucopyranose	27157	BnaCnng24320D protein OS=Brassica napus GN=BnaCnng24320D PE=4 SV=1
A0A078I8S4|A0A078I8S4_BRANA	146.25	30	12	2	Oxidation (M); Carbamylation; Dehydration; Pyro-glu from E; Carbamidomethylation (DHKE X@N-term); Dethiomethyl	39544	BnaC03g16370D protein OS=Brassica napus GN=BnaC03g16370D PE=4 SV=1
A0A0D3B428|A0A0D3B428_BRAOL	146.25	30	12	2	Oxidation (M); Carbamylation; Dehydration; Pyro-glu from E; Carbamidomethylation (DHKE X@N-term); Dethiomethyl	39544	Uncharacterized protein OS=Brassica oleracea var. oleracea PE=4 SV=1
M4DKQ1|M4DKQ1_BRARP	146.22	37	14	1	Deamidation (NQ); Carbamylation; Formylation; Carbamidomethylation (DHKE X@N-term)	49174	Uncharacterized protein OS=Brassica rapa subsp. pekinensis GN=Bra017082 PE=4 SV=1
A0A078F1X0|A0A078F1X0_BRANA	146.2	31	14	0	Oxidation (M); Carbamylation; Carbamidomethylation (DHKE X@N-term); Deamidation (R); Mutation	41633	BnaA05g26910D protein OS=Brassica napus GN=BnaA05g26910D PE=3 SV=1
A0A078CIK7|A0A078CIK7_BRANA	146.15	32	9	1	Carbamylation; Carbamidomethylation (DHKE X@N-term)	39430	BnaA08g08330D protein OS=Brassica napus GN=BnaA08g08330D PE=4 SV=1
A0A0D3DN32|A0A0D3DN32_BRAOL	146.05	12	12	0	Carbamylation; Carbamidomethylation (DHKE X@N-term)	107853	Aconitate hydratase OS=Brassica oleracea var. oleracea GN=ACO2 PE=3 SV=1
A0A078J685|A0A078J685_BRANA	146.03	34	12	0	Carbamidomethylation; Oxidation (M); Deamidation (NQ); Acetylation (N-term); Carbamylation; 2 more	35703	BnaC03g71240D protein OS=Brassica napus GN=BnaC03g71240D PE=4 SV=1
M4F6J7|M4F6J7_BRARP	146	47	9	2	Oxidation (M); Deamidation (NQ); Carbamylation; Methyl ester; Sodium adduct; 3 more	14059	Profilin OS=Brassica rapa subsp. pekinensis GN=Bra036707 PE=3 SV=1
A0A078ERL8|A0A078ERL8_BRANA	146	47	9	2	Oxidation (M); Deamidation (NQ); Carbamylation; Methyl ester; Sodium adduct; 3 more	14059	Profilin OS=Brassica napus GN=BnaC09g10040D PE=3 SV=1
A0A078GAC4|A0A078GAC4_BRANA	146	47	9	2	Oxidation (M); Deamidation (NQ); Carbamylation; Methyl ester; Sodium adduct; 3 more	14016	Profilin OS=Brassica napus GN=BnaA09g43990D PE=3 SV=1
A0A0D3DWF6|A0A0D3DWF6_BRAOL	146	47	9	2	Oxidation (M); Deamidation (NQ); Carbamylation; Methyl ester; Sodium adduct; 3 more	14016	Profilin OS=Brassica oleracea var. oleracea PE=3 SV=1
M4EQM6|M4EQM6_BRARP	146	47	9	2	Oxidation (M); Deamidation (NQ); Carbamylation; Methyl ester; Sodium adduct; 3 more	14016	Profilin OS=Brassica rapa subsp. pekinensis GN=Bra031097 PE=3 SV=1
A0A0D3E3J2|A0A0D3E3J2_BRAOL	146	47	9	2	Oxidation (M); Deamidation (NQ); Carbamylation; Methyl ester; Sodium adduct; 3 more	14059	Profilin OS=Brassica oleracea var. oleracea PE=3 SV=1
A0A0D3EGP8|A0A0D3EGP8_BRAOL	145.95	21	7	2	Deamidation (NQ); Phosphorylation (STY); Carbamidomethylation (DHKE X@N-term); Phosphorylation to amine thiol; 2 3-dihydro-2 2-dimethyl-7-benzofuranol N-methyl carbamate	53312	Uncharacterized protein OS=Brassica oleracea var. oleracea PE=4 SV=1
M4CUQ0|M4CUQ0_BRARP	145.9	39	11	1	Pyro-glu from E; Carbamidomethylation (DHKE X@N-term)	25257	Uncharacterized protein OS=Brassica rapa subsp. pekinensis GN=Bra007945 PE=4 SV=1
A0A078F8S4|A0A078F8S4_BRANA	145.9	39	11	1	Pyro-glu from E; Carbamidomethylation (DHKE X@N-term)	25357	BnaC02g20340D protein OS=Brassica napus GN=BnaC02g20340D PE=4 SV=1
A0A078EVW4|A0A078EVW4_BRANA	145.9	39	11	1	Pyro-glu from E; Carbamidomethylation (DHKE X@N-term)	25257	BnaA02g15190D protein OS=Brassica napus GN=BnaA02g15190D PE=4 SV=1
A8CF50|A8CF50_BRACM	145.84	33	10	0	Deamidation (NQ); Acetylation (Protein N-term); Carbamylation; Carbamidomethylation (DHKE X@N-term); Tryptophan oxidation to oxolactone; Mutation	31912	Lactoylglutathione lyase OS=Brassica campestris GN=LGUL PE=2 SV=1
A0A078G6I2|A0A078G6I2_BRANA	145.84	33	10	0	Deamidation (NQ); Acetylation (Protein N-term); Carbamylation; Carbamidomethylation (DHKE X@N-term); Tryptophan oxidation to oxolactone; Mutation	31872	Lactoylglutathione lyase OS=Brassica napus GN=BnaA08g25110D PE=3 SV=1
M4E8R1|M4E8R1_BRARP	145.71	12	6	0	Amidation; Carbamidomethylation (DHKE X@N-term); Mutation	49592	Uncharacterized protein OS=Brassica rapa subsp. pekinensis GN=Bra025167 PE=3 SV=1
A0A078HQY8|A0A078HQY8_BRANA	145.71	12	6	0	Amidation; Carbamidomethylation (DHKE X@N-term); Mutation	48945	BnaC09g21610D protein OS=Brassica napus GN=BnaC09g21610D PE=3 SV=1
M4DLG4|M4DLG4_BRARP	145.71	12	6	0	Amidation; Carbamidomethylation (DHKE X@N-term); Mutation	49753	Uncharacterized protein OS=Brassica rapa subsp. pekinensis GN=Bra017345 PE=3 SV=1
A0A078EUC6|A0A078EUC6_BRANA	145.71	12	6	0	Amidation; Carbamidomethylation (DHKE X@N-term); Mutation	49673	BnaA09g19620D protein OS=Brassica napus GN=BnaA09g19620D PE=3 SV=1
A0A078EY05|A0A078EY05_BRANA	145.67	12	7	0	Mutation	79848	BnaA07g13040D protein OS=Brassica napus GN=BnaA07g13040D PE=4 SV=1
M4CSM6|M4CSM6_BRARP	145.61	39	7	2	Deamidation (NQ); Carbamylation; Carbamidomethylation (DHKE X@N-term)	28617	Uncharacterized protein OS=Brassica rapa subsp. pekinensis GN=Bra007218 PE=4 SV=1
A0A078IEF0|A0A078IEF0_BRANA	145.58	20	9	1	Carbamidomethylation; Deamidation (NQ); Pyro-glu from Q; Carbamidomethylation (DHKE X@N-term); Mutation	37699	BnaA09g55140D protein OS=Brassica napus GN=BnaA09g55140D PE=4 SV=1
A0A0D3DU71|A0A0D3DU71_BRAOL	145.58	12	9	1	Carbamidomethylation; Deamidation (NQ); Pyro-glu from Q; Carbamidomethylation (DHKE X@N-term); Mutation	62903	Ketol-acid reductoisomerase OS=Brassica oleracea var. oleracea PE=3 SV=1
A0A078C4U0|A0A078C4U0_BRANA	145.58	12	9	1	Carbamidomethylation; Deamidation (NQ); Pyro-glu from Q; Carbamidomethylation (DHKE X@N-term); Mutation	62889	Ketol-acid reductoisomerase OS=Brassica napus GN=BnaC08g29320D PE=3 SV=1
M4CT62|M4CT62_BRARP	145.58	12	9	1	Carbamidomethylation; Deamidation (NQ); Pyro-glu from Q; Carbamidomethylation (DHKE X@N-term); Mutation	63199	Ketol-acid reductoisomerase OS=Brassica rapa subsp. pekinensis GN=Bra007404 PE=3 SV=1
A0A078FC51|A0A078FC51_BRANA	145.42	12	7	0	Deamidation (NQ); Carbamylation; Carbamidomethylation (DHKE X@N-term)	88644	BnaC03g70570D protein OS=Brassica napus GN=BnaC03g70570D PE=3 SV=1
A0A078G3H9|A0A078G3H9_BRANA	145.4	36	13	5	Carbamidomethylation; Deamidation (NQ); Carbamidomethylation (DHKE X@N-term)	44475	Aminomethyltransferase OS=Brassica napus GN=BnaA08g25100D PE=3 SV=1
A0A078H7X7|A0A078H7X7_BRANA	145.4	32	13	5	Carbamidomethylation; Deamidation (NQ); Carbamidomethylation (DHKE X@N-term)	50041	Aminomethyltransferase OS=Brassica napus GN=BnaC08g41790D PE=3 SV=1
M4C8D2|M4C8D2_BRARP	145.31	40	7	2	Carbamylation; Acetylation (TSCYH); Carbamidomethylation (DHKE X@N-term)	24167	Uncharacterized protein OS=Brassica rapa subsp. pekinensis GN=Bra000460 PE=3 SV=1
sp|Q42612|SODC2_BRAJU	145.28	42	10	1	Carbamidomethylation; Deamidation (NQ); Carbamylation; Hydroxylation; Pyro-glu from Q; 3 more	15161	Superoxide dismutase [Cu-Zn] 2 OS=Brassica juncea GN=SODCC2 PE=2 SV=3
A9X5B5|A9X5B5_BRAJU	145.27	32	10	0	Deamidation (NQ); Acetylation (Protein N-term); Carbamylation; Trimethylation; Carbamidomethylation (DHKE X@N-term); Mutation	22047	Dehydrin OS=Brassica juncea GN=DHN3 PE=2 SV=1
A0A0D3DHZ8|A0A0D3DHZ8_BRAOL	145.22	33	10	1	Oxidation (M); Carbamylation; Formylation; Carbamidomethylation (DHKE X@N-term); Dethiomethyl	36201	Peroxidase OS=Brassica oleracea var. oleracea PE=3 SV=1
A0A078E427|A0A078E427_BRANA	144.99	32	9	2	Carbamidomethylation; Oxidation (M); Deamidation (NQ); Carbamylation; Carbamidomethylation (DHKE X@N-term); Dethiomethyl	41793	BnaC04g28590D protein OS=Brassica napus GN=BnaC04g28590D PE=4 SV=1
A0A0D3BYN5|A0A0D3BYN5_BRAOL	144.99	32	9	2	Carbamidomethylation; Oxidation (M); Deamidation (NQ); Carbamylation; Carbamidomethylation (DHKE X@N-term); Dethiomethyl	41793	Uncharacterized protein OS=Brassica oleracea var. oleracea PE=4 SV=1
A0A078EDE0|A0A078EDE0_BRANA	144.85	25	9	2	Deamidation (NQ); Acetylation (N-term); Methyl ester; Pyro-glu from Q; Carbamidomethylation (DHKE X@N-term)	60288	BnaC09g48030D protein OS=Brassica napus GN=BnaC09g48030D PE=4 SV=1
A0A0D3DB06|A0A0D3DB06_BRAOL	144.62	18	8	2	S-Ethylcystine from Serine; Ethanolation (KR); Mutation	58726	Uncharacterized protein OS=Brassica oleracea var. oleracea PE=4 SV=1
A0A0D3AY81|A0A0D3AY81_BRAOL	144.61	17	8	0	Carbamylation; Carbamidomethylation (DHKE X@N-term); Ethanolation (KR)	60853	Uncharacterized protein OS=Brassica oleracea var. oleracea PE=3 SV=1
A0A078DR44|A0A078DR44_BRANA	144.58	30	9	0	Deamidation (NQ); Carbamylation; Dehydration; Formylation; Carbamidomethylation (DHKE X@N-term); Mutation	24254	BnaA03g26140D protein OS=Brassica napus GN=BnaA03g26140D PE=3 SV=1
A0A078D8E9|A0A078D8E9_BRANA	144.54	12	6	0	Carbamidomethylation (DHKE X@N-term); Mutation	49423	BnaC07g23030D protein OS=Brassica napus GN=BnaC07g23030D PE=3 SV=1
A0A0D3BSR4|A0A0D3BSR4_BRAOL	144.51	10	16	3	Deamidation (NQ); Methylation; Mutation	196350	Uncharacterized protein OS=Brassica oleracea var. oleracea PE=4 SV=1
A0A0D3AZP7|A0A0D3AZP7_BRAOL	144.48	32	11	0	Carbamidomethylation; Oxidation (M); Deamidation (NQ); Acetylation (N-term); Carbamylation; 2 more	35640	Uncharacterized protein OS=Brassica oleracea var. oleracea PE=4 SV=1
A0A078HGT5|A0A078HGT5_BRANA	144.47	12	7	0	Carbamylation; Carbamidomethylation (DHKE X@N-term)	72233	BnaC06g06620D protein OS=Brassica napus GN=BnaC06g06620D PE=4 SV=1
M4FF23|M4FF23_BRARP	144.47	12	7	0	Carbamylation; Carbamidomethylation (DHKE X@N-term)	76426	Uncharacterized protein OS=Brassica rapa subsp. pekinensis GN=Bra039695 PE=4 SV=1
A0A078GC78|A0A078GC78_BRANA	144.47	11	7	0	Carbamylation; Carbamidomethylation (DHKE X@N-term)	82936	BnaA06g00680D protein OS=Brassica napus GN=BnaA06g00680D PE=4 SV=1
A0A078FD91|A0A078FD91_BRANA	144.46	34	11	0	Carbamidomethylation; Oxidation (M); Deamidation (NQ); Acetylation (N-term); Carbamylation; 2 more	33483	BnaA03g01270D protein OS=Brassica napus GN=BnaA03g01270D PE=4 SV=1
M4CNL8|M4CNL8_BRARP	144.46	34	11	0	Carbamidomethylation; Oxidation (M); Deamidation (NQ); Acetylation (N-term); Carbamylation; 2 more	33483	Uncharacterized protein OS=Brassica rapa subsp. pekinensis GN=Bra005806 PE=4 SV=1
A0A078CJJ5|A0A078CJJ5_BRANA	144.39	45	7	1	Deamidation (NQ); Acetylation (N-term); Carbamylation; Carbamidomethylation (DHKE X@N-term); Ammonia-loss (N); Mutation	17982	BnaA04g04780D protein OS=Brassica napus GN=BnaA04g04780D PE=3 SV=1
M4FFB0|M4FFB0_BRARP	144.39	45	7	1	Deamidation (NQ); Acetylation (N-term); Carbamylation; Carbamidomethylation (DHKE X@N-term); Ammonia-loss (N); Mutation	17982	Uncharacterized protein OS=Brassica rapa subsp. pekinensis GN=Bra039782 PE=3 SV=1
A0A0D2ZTX7|A0A0D2ZTX7_BRAOL	144.39	45	7	1	Deamidation (NQ); Acetylation (N-term); Carbamylation; Carbamidomethylation (DHKE X@N-term); Ammonia-loss (N); Mutation	17982	Uncharacterized protein OS=Brassica oleracea var. oleracea PE=3 SV=1
A0A0D3DT70|A0A0D3DT70_BRAOL	144.39	18	10	1	Deamidation (NQ); Mutation	64096	Uncharacterized protein OS=Brassica oleracea var. oleracea GN=ATPDIL1-3 PE=4 SV=1
M4CSC8|M4CSC8_BRARP	144.39	18	10	1	Deamidation (NQ); Mutation	64287	Uncharacterized protein OS=Brassica rapa subsp. pekinensis GN=Bra007120 PE=4 SV=1
A0A078IY55|A0A078IY55_BRANA	144.39	18	10	1	Deamidation (NQ); Mutation	64263	BnaA09g55010D protein OS=Brassica napus GN=BnaA09g55010D PE=4 SV=1
A0A078GTX4|A0A078GTX4_BRANA	144.3	31	9	1	Deamidation (NQ); Acetylation (Protein N-term); Carbamylation; Dimethylation; Carbamidomethylation (DHKE X@N-term); Carboxylation (DKW)	36421	BnaA02g25100D protein OS=Brassica napus GN=BnaA02g25100D PE=4 SV=1
A0A078DZ30|A0A078DZ30_BRANA	144.22	34	8	1	Carbamidomethylation; Oxidation (M); Deamidation (NQ); Carbamylation; Carbamidomethylation (DHKE X@N-term); Carboxyl modification with ethanolamine	32380	BnaC07g10580D protein OS=Brassica napus GN=BnaC07g10580D PE=4 SV=1
M4CGL2|M4CGL2_BRARP	144.2	14	10	2	Carbamidomethylation; Deamidation (NQ); Pyro-glu from Q; Carbamidomethylation (DHKE X@N-term); Mutation	63663	Ketol-acid reductoisomerase OS=Brassica rapa subsp. pekinensis GN=Bra003345 PE=3 SV=1
A0A078J580|A0A078J580_BRANA	144.17	19	7	5	Carbamylation; Pyro-glu from Q; Carbamidomethylation (DHKE X@N-term)	43350	BnaC03g78280D protein OS=Brassica napus GN=BnaC03g78280D PE=4 SV=1
A0A0D3BN07|A0A0D3BN07_BRAOL	144.17	19	7	5	Carbamylation; Pyro-glu from Q; Carbamidomethylation (DHKE X@N-term)	43350	Uncharacterized protein OS=Brassica oleracea var. oleracea PE=4 SV=1
A0A0D3A1J1|A0A0D3A1J1_BRAOL	144.13	29	9	0	Oxidation (M); Carbamylation; Carbamidomethylation (DHKE X@N-term); Dethiomethyl	36084	Peroxidase OS=Brassica oleracea var. oleracea PE=3 SV=1
A0A078C2C1|A0A078C2C1_BRANA	144.13	29	9	0	Oxidation (M); Carbamylation; Carbamidomethylation (DHKE X@N-term); Dethiomethyl	36084	Peroxidase OS=Brassica napus GN=BnaC01g02300D PE=3 SV=1
A0A078INE2|A0A078INE2_BRANA	144.13	13	5	3	Carbamidomethylation (DHKE X@N-term); Mutation	48320	BnaA01g30370D protein OS=Brassica napus GN=BnaA01g30370D PE=4 SV=1
M4DKQ2|M4DKQ2_BRARP	143.74	37	12	1	Deamidation (NQ); Carbamylation; Formylation; Carbamidomethylation (DHKE X@N-term)	40725	Uncharacterized protein OS=Brassica rapa subsp. pekinensis GN=Bra017083 PE=4 SV=1
A0A078CAZ3|A0A078CAZ3_BRANA	143.66	20	8	1	Deamidation (NQ); Carbamylation; Carbamidomethylation (DHKE X@N-term); Mutation	42234	BnaA03g27960D protein OS=Brassica napus GN=BnaA03g27960D PE=4 SV=1
A0A0D3BK59|A0A0D3BK59_BRAOL	143.64	20	12	0	Carbamylation; Carbamidomethylation (DHKE X@N-term); Mutation	47260	Phosphoserine aminotransferase OS=Brassica oleracea var. oleracea GN=PSAT PE=3 SV=1
A0A078HW72|A0A078HW72_BRANA	143.64	20	12	0	Carbamylation; Carbamidomethylation (DHKE X@N-term); Mutation	47406	Phosphoserine aminotransferase OS=Brassica napus GN=BnaC03g62400D PE=3 SV=1
A0A078G8J0|A0A078G8J0_BRANA	143.55	44	11	0	Deamidation (NQ); Carbamylation; Carbamidomethylation (DHKE X@N-term)	26105	BnaA09g44520D protein OS=Brassica napus GN=BnaA09g44520D PE=4 SV=1
M4CYN9|M4CYN9_BRARP	143.49	30	8	0	Deamidation (NQ); Carbamylation; Carbamidomethylation (DHKE X@N-term); Mutation	36233	Uncharacterized protein OS=Brassica rapa subsp. pekinensis GN=Bra009336 PE=3 SV=1
M4CTR0|M4CTR0_BRARP	143.47	37	13	2	Carbamidomethylation; Oxidation (M); Carbamylation; Formylation; Methylation; 2 more	39722	Cysteine synthase OS=Brassica rapa subsp. pekinensis GN=Bra007604 PE=3 SV=1
M4EPI6|M4EPI6_BRARP	143.28	23	6	0	Carbamylation; Carbamidomethylation (DHKE X@N-term); 2 3-dihydro-2 2-dimethyl-7-benzofuranol N-methyl carbamate	27495	Uncharacterized protein OS=Brassica rapa subsp. pekinensis GN=Bra030706 PE=3 SV=1
A0A0D3DJD7|A0A0D3DJD7_BRAOL	143.28	22	6	0	Carbamylation; Carbamidomethylation (DHKE X@N-term); 2 3-dihydro-2 2-dimethyl-7-benzofuranol N-methyl carbamate	28527	Uncharacterized protein OS=Brassica oleracea var. oleracea GN=APX1 PE=3 SV=1
A0A078CH46|A0A078CH46_BRANA	143.12	51	10	1	Carbamylation; Carbamidomethylation (DHKE X@N-term); Mutation	15037	BnaA04g03160D protein OS=Brassica napus GN=BnaA04g03160D PE=4 SV=1
M4EYB4|M4EYB4_BRARP	143	11	7	0	Deamidation (NQ); Mutation	88486	Uncharacterized protein OS=Brassica rapa subsp. pekinensis GN=Bra033806 PE=4 SV=1
M4EB25|M4EB25_BRARP	143	12	6	0	Carbamidomethylation (DHKE X@N-term); Mutation	59226	Uncharacterized protein OS=Brassica rapa subsp. pekinensis GN=Bra025984 PE=4 SV=1
A0A078G9Q7|A0A078G9Q7_BRANA	143	12	6	0	Carbamidomethylation (DHKE X@N-term); Mutation	59954	BnaA09g45030D protein OS=Brassica napus GN=BnaA09g45030D PE=4 SV=1
M4ED15|M4ED15_BRARP	143	12	6	0	Carbamidomethylation (DHKE X@N-term); Mutation	60054	Uncharacterized protein OS=Brassica rapa subsp. pekinensis GN=Bra026675 PE=4 SV=1
A0A078CFC6|A0A078CFC6_BRANA	142.97	44	8	1	Oxidation (M); Carbamylation; Formylation; Carbamidomethylation (DHKE X@N-term); Dethiomethyl; Mutation	22589	BnaC03g39640D protein OS=Brassica napus GN=BnaC03g39640D PE=4 SV=1
A0A078JB58|A0A078JB58_BRANA	142.93	27	10	0	Carbamidomethylation; Carbamidomethylation (DHKE X@N-term)	46033	Isocitrate dehydrogenase [NAD] subunit mitochondrial OS=Brassica napus GN=BnaAnng18390D PE=3 SV=1
A0A078IU14|A0A078IU14_BRANA	142.93	42	7	0	Carbamylation; Carbamidomethylation (DHKE X@N-term); Carboxyl modification with ethanolamine	22164	BnaC03g77820D protein OS=Brassica napus GN=BnaC03g77820D PE=4 SV=1
M4DCS1|M4DCS1_BRARP	142.93	42	7	0	Carbamylation; Carbamidomethylation (DHKE X@N-term); Carboxyl modification with ethanolamine	22263	Uncharacterized protein OS=Brassica rapa subsp. pekinensis GN=Bra014288 PE=4 SV=1
A0A078C139|A0A078C139_BRANA	142.91	35	11	3	Deamidation (NQ); Carbamylation; Carbamidomethylation (DHKE X@N-term)	33261	BnaA10g22430D protein OS=Brassica napus GN=BnaA10g22430D PE=4 SV=1
W6EMB8|W6EMB8_BRAOA	142.91	28	10	0	Deamidation (NQ); Acetylation (N-term); Carbamylation; Hydroxylation; Carbamidomethylation (DHKE X@N-term); Mutation	38650	Chloroplast ascorbate peroxidase S OS=Brassica oleracea var. alboglabra PE=2 SV=1
A0A0D3E595|A0A0D3E595_BRAOL	142.87	13	10	0	Carbamylation; Carbamidomethylation (DHKE X@N-term); Mutation	76902	Uncharacterized protein OS=Brassica oleracea var. oleracea PE=4 SV=1
M4D5C4|M4D5C4_BRARP	142.86	36	9	2	Carbamidomethylation; Oxidation (M); Deamidation (NQ); Carbamylation; Carbamidomethylation (DHKE X@N-term); Dethiomethyl	36211	Peroxidase OS=Brassica rapa subsp. pekinensis GN=Bra011681 PE=3 SV=1
A0A078ILT2|A0A078ILT2_BRANA	142.8	38	9	0	Carbamidomethylation; Acetylation (N-term); Carbamylation; Carbamidomethylation (DHKE X@N-term); Ethylation; Mutation	23245	BnaCnng19890D protein OS=Brassica napus GN=BnaCnng19890D PE=4 SV=1
A0A078FVB3|A0A078FVB3_BRANA	142.73	25	10	0	Oxidation (M); Carbamylation; Dehydration; Pyro-glu from E; Carbamidomethylation (DHKE X@N-term); Dethiomethyl	39369	BnaA02g11520D protein OS=Brassica napus GN=BnaA02g11520D PE=4 SV=1
A0A0D3AN09|A0A0D3AN09_BRAOL	142.73	25	10	0	Oxidation (M); Carbamylation; Dehydration; Pyro-glu from E; Carbamidomethylation (DHKE X@N-term); Dethiomethyl	39369	Uncharacterized protein OS=Brassica oleracea var. oleracea PE=4 SV=1
A0A078JKM0|A0A078JKM0_BRANA	142.63	16	5	1	Carbamylation; Carbamidomethylation (DHKE X@N-term); Dihydroxy	39247	BnaCnng54370D protein OS=Brassica napus GN=BnaCnng54370D PE=4 SV=1
A0A0D3BSF5|A0A0D3BSF5_BRAOL	142.63	15	5	1	Carbamylation; Carbamidomethylation (DHKE X@N-term); Dihydroxy	40642	Uncharacterized protein OS=Brassica oleracea var. oleracea PE=4 SV=1
M4DJY3|M4DJY3_BRARP	142.56	29	9	0	Deamidation (NQ); Acetylation (Protein N-term); Carbamylation; Carbamidomethylation (DHKE X@N-term); Tryptophan oxidation to oxolactone; Mutation	31830	Lactoylglutathione lyase OS=Brassica rapa subsp. pekinensis GN=Bra016811 PE=3 SV=1
A0A078BZV9|A0A078BZV9_BRANA	142.56	34	9	0	Deamidation (NQ); Carbamylation; Carbamidomethylation (DHKE X@N-term); Mutation	36234	BnaA10g23060D protein OS=Brassica napus GN=BnaA10g23060D PE=3 SV=1
A0A0D3A9W3|A0A0D3A9W3_BRAOL	142.48	36	7	5	Deamidation (NQ); Carbamidomethylation (DHKE X@N-term); Carboxylation (DKW)	27535	Proteasome subunit beta type OS=Brassica oleracea var. oleracea PE=3 SV=1
M4FAP7|M4FAP7_BRARP	142.48	36	7	5	Deamidation (NQ); Carbamidomethylation (DHKE X@N-term); Carboxylation (DKW)	27541	Proteasome subunit beta type OS=Brassica rapa subsp. pekinensis GN=Bra038162 PE=3 SV=1
A0A078HZZ9|A0A078HZZ9_BRANA	142.48	36	7	5	Deamidation (NQ); Carbamidomethylation (DHKE X@N-term); Carboxylation (DKW)	27522	Proteasome subunit beta type OS=Brassica napus GN=BnaA09g16030D PE=3 SV=1
A0A078HNQ2|A0A078HNQ2_BRANA	142.48	33	7	5	Deamidation (NQ); Carbamidomethylation (DHKE X@N-term); Carboxylation (DKW)	29437	Proteasome subunit beta type OS=Brassica napus GN=BnaC01g27310D PE=3 SV=1
M4ENN5|M4ENN5_BRARP	142.44	24	10	1	Oxidation (M); Deamidation (NQ); Acetylation (N-term); Carbamylation; Carbamidomethylation (DHKE X@N-term)	54452	Uncharacterized protein OS=Brassica rapa subsp. pekinensis GN=Bra030405 PE=3 SV=1
M4FCI6|M4FCI6_BRARP	142.38	17	6	0	Carbamidomethylation; Deamidation (NQ); Carboxylation (E); Carbamidomethylation (DHKE X@N-term)	51687	Elongation factor Tu OS=Brassica rapa subsp. pekinensis GN=Bra038805 PE=3 SV=1
A0A0D3DF63|A0A0D3DF63_BRAOL	142.38	20	6	0	Carbamidomethylation; Deamidation (NQ); Carboxylation (E); Carbamidomethylation (DHKE X@N-term)	44914	Elongation factor Tu OS=Brassica oleracea var. oleracea PE=3 SV=1
M4CS06|M4CS06_BRARP	142.37	45	7	1	Deamidation (NQ); Acetylation (N-term); Carbamylation; Carbamidomethylation (DHKE X@N-term); Ammonia-loss (N); Mutation	17925	Uncharacterized protein OS=Brassica rapa subsp. pekinensis GN=Bra006998 PE=3 SV=1
A0A0D3CB93|A0A0D3CB93_BRAOL	142.35	41	10	0	Deamidation (NQ); Carbamylation; Methyl ester; Carbamidomethylation (DHKE X@N-term)	26058	Uncharacterized protein OS=Brassica oleracea var. oleracea PE=4 SV=1
M4E482|M4E482_BRARP	142.3	20	5	0	Deamidation (NQ); Carbamidomethylation (DHKE X@N-term)	26254	Uncharacterized protein OS=Brassica rapa subsp. pekinensis GN=Bra023585 PE=4 SV=1
A0A078HKL0|A0A078HKL0_BRANA	142.22	28	8	0	Carbamylation; Carbamidomethylation (DHKE X@N-term); Mutation	25369	BnaA07g02120D protein OS=Brassica napus GN=BnaA07g02120D PE=4 SV=1
A0A078G315|A0A078G315_BRANA	142.22	28	8	0	Carbamylation; Carbamidomethylation (DHKE X@N-term); Mutation	25353	BnaC06g01250D protein OS=Brassica napus GN=BnaC06g01250D PE=4 SV=1
A0A0D3D368|A0A0D3D368_BRAOL	142.22	25	8	0	Carbamylation; Carbamidomethylation (DHKE X@N-term); Mutation	27888	Uncharacterized protein OS=Brassica oleracea var. oleracea PE=3 SV=1
A0A078H5V1|A0A078H5V1_BRANA	142.2	16	8	1	Carbamylation; Carbamidomethylation (DHKE X@N-term)	81497	BnaC01g37240D protein OS=Brassica napus GN=BnaC01g37240D PE=3 SV=1
M4DDG1|M4DDG1_BRARP	142.15	27	8	1	Formylation; Carbamidomethylation (DHKE X@N-term); Fluorination	45124	Cysteine synthase OS=Brassica rapa subsp. pekinensis GN=Bra014529 PE=3 SV=1
A0A078CGN9|A0A078CGN9_BRANA	142.13	25	8	0	Deamidation (NQ); Acetylation (N-term); Carbamylation; Carbamidomethylation (DHKE X@N-term)	38786	BnaC03g40250D protein OS=Brassica napus GN=BnaC03g40250D PE=3 SV=1
M4FG21|M4FG21_BRARP	142.13	35	11	8	Deamidation (NQ); Dehydration; Carbamidomethylation (DHKE X@N-term); Deamidation (R); Mutation	39047	Uncharacterized protein OS=Brassica rapa subsp. pekinensis GN=Bra040046 PE=4 SV=1
A0A078G9W8|A0A078G9W8_BRANA	142.13	35	11	8	Deamidation (NQ); Dehydration; Carbamidomethylation (DHKE X@N-term); Deamidation (R); Mutation	39021	BnaC01g39520D protein OS=Brassica napus GN=BnaC01g39520D PE=4 SV=1
A0A078CK61|A0A078CK61_BRANA	142	51	12	0	Carbamidomethylation; Oxidation (M); Carbamylation; Carbamidomethylation (DHKE X@N-term); Dethiomethyl	18204	Peptidyl-prolyl cis-trans isomerase OS=Brassica napus GN=BnaA01g02340D PE=3 SV=1
M4CTR6|M4CTR6_BRARP	141.97	18	10	0	Carbamylation; Carbamidomethylation (DHKE X@N-term)	60582	Uncharacterized protein OS=Brassica rapa subsp. pekinensis GN=Bra007610 PE=4 SV=1
M4DCT8|M4DCT8_BRARP	141.96	18	8	0	Deamidation (NQ); Acetylation (N-term); Carbamylation; Carbamidomethylation (DHKE X@N-term)	54130	Uncharacterized protein OS=Brassica rapa subsp. pekinensis GN=Bra014305 PE=3 SV=1
A0A078I9P7|A0A078I9P7_BRANA	141.96	18	8	0	Deamidation (NQ); Acetylation (N-term); Carbamylation; Carbamidomethylation (DHKE X@N-term)	54148	BnaA08g01750D protein OS=Brassica napus GN=BnaA08g01750D PE=3 SV=1
A0A0D3C2P1|A0A0D3C2P1_BRAOL	141.85	62	12	3	Oxidation (M); Acetylation (Protein N-term); Carbamylation; Formylation; Hydroxylation; 3 more	16640	Histone H2B OS=Brassica oleracea var. oleracea PE=3 SV=1
A0A078CMD2|A0A078CMD2_BRANA	141.85	62	12	3	Oxidation (M); Acetylation (Protein N-term); Carbamylation; Formylation; Hydroxylation; 3 more	16640	Histone H2B OS=Brassica napus GN=BnaC04g39940D PE=3 SV=1
A0A078IAY5|A0A078IAY5_BRANA	141.81	22	7	0	Acetylation (Protein N-term); Carbamylation; Trimethylation; Carbamidomethylation (DHKE X@N-term)	47450	BnaC02g41910D protein OS=Brassica napus GN=BnaC02g41910D PE=4 SV=1
A0A0D3AY42|A0A0D3AY42_BRAOL	141.81	22	7	0	Acetylation (Protein N-term); Carbamylation; Trimethylation; Carbamidomethylation (DHKE X@N-term)	47261	Uncharacterized protein OS=Brassica oleracea var. oleracea PE=4 SV=1
M4CU82|M4CU82_BRARP	141.78	16	10	2	Carbamylation; Carbamidomethylation (DHKE X@N-term); Mutation	72145	Uncharacterized protein OS=Brassica rapa subsp. pekinensis GN=Bra007776 PE=4 SV=1
A0A078FET8|A0A078FET8_BRANA	141.78	15	10	2	Carbamylation; Carbamidomethylation (DHKE X@N-term); Mutation	76195	BnaA09g40730D protein OS=Brassica napus GN=BnaA09g40730D PE=4 SV=1
A0A078EBY6|A0A078EBY6_BRANA	141.76	13	9	1	Carbamidomethylation; Deamidation (NQ); Pyro-glu from Q; Carbamidomethylation (DHKE X@N-term); Mutation	63675	Ketol-acid reductoisomerase OS=Brassica napus GN=BnaC06g16700D PE=3 SV=1
A0A0D3CUM7|A0A0D3CUM7_BRAOL	141.76	13	9	1	Carbamidomethylation; Deamidation (NQ); Pyro-glu from Q; Carbamidomethylation (DHKE X@N-term); Mutation	63675	Ketol-acid reductoisomerase OS=Brassica oleracea var. oleracea PE=3 SV=1
A0A0U2ERG8|A0A0U2ERG8_BRAJU	141.74	29	9	0	Carbamidomethylation; Deamidation (NQ); Acetylation (N-term); Carbamylation; Formylation; 3 more	39000	Glutamine synthetase 1.4 OS=Brassica juncea GN=GLN1.4 PE=2 SV=1
A0A0D3CS06|A0A0D3CS06_BRAOL	141.64	25	9	0	Carbamidomethylation (DHKE X@N-term); Mutation	52151	Uncharacterized protein OS=Brassica oleracea var. oleracea PE=4 SV=1
A0A0D3BYM7|A0A0D3BYM7_BRAOL	141.52	44	9	4	Acetylation (N-term); Carbamidomethylation (DHKE X@N-term); Mutation	32015	Uncharacterized protein (Fragment) OS=Brassica oleracea var. oleracea PE=4 SV=1
A0A078E2D0|A0A078E2D0_BRANA	140.97	49	9	4	Acetylation (Protein N-term); Carbamidomethylation (DHKE X@N-term); Mutation	28245	BnaC04g28510D protein OS=Brassica napus GN=BnaC04g28510D PE=4 SV=1
M4CPQ8|M4CPQ8_BRARP	141.47	19	9	0	Carbamylation; Hydroxylation; Carbamidomethylation (DHKE X@N-term); Tyrosine oxidation to 2-aminotyrosine; Mutation	47636	Uncharacterized protein OS=Brassica rapa subsp. pekinensis GN=Bra006197 PE=3 SV=1
A0A078JMQ2|A0A078JMQ2_BRANA	141.41	25	12	0	Carbamylation; Carbamidomethylation (DHKE X@N-term)	62623	BnaCnng53320D protein OS=Brassica napus GN=BnaCnng53320D PE=3 SV=1
A0A0D3CRQ1|A0A0D3CRQ1_BRAOL	141.4	30	8	2	Carbamidomethylation; Carbamylation; Hydroxylation; Carbamidomethylation (DHKE X@N-term); Ethylation; 2 3-dihydro-2 2-dimethyl-7-benzofuranol N-methyl carbamate	36387	Annexin OS=Brassica oleracea var. oleracea PE=3 SV=1
A0A0D3DMI0|A0A0D3DMI0_BRAOL	141.23	24	8	0	Carbamylation; Carbamidomethylation (DHKE X@N-term)	39406	Uncharacterized protein OS=Brassica oleracea var. oleracea PE=4 SV=1
A0A078IU80|A0A078IU80_BRANA	141.23	24	8	0	Carbamylation; Carbamidomethylation (DHKE X@N-term)	39406	BnaC08g48170D protein OS=Brassica napus GN=BnaC08g48170D PE=4 SV=1
Q2A9H4|Q2A9H4_BRAOL	141.23	24	8	0	Carbamylation; Carbamidomethylation (DHKE X@N-term)	39406	Nuclear RNA binding protein putative OS=Brassica oleracea GN=27.t00046 PE=4 SV=1
A0A0D3APR4|A0A0D3APR4_BRAOL	141.21	41	12	2	Pyro-glu from E; Carbamidomethylation (DHKE X@N-term); Mutation	23930	Uncharacterized protein OS=Brassica oleracea var. oleracea GN=MLP28 PE=4 SV=1
A0A078G8K2|A0A078G8K2_BRANA	141.01	48	6	1	Oxidation (M); Carbamidomethylation (DHKE X@N-term); 2 3-dihydro-2 2-dimethyl-7-benzofuranol N-methyl carbamate	16773	Nascent polypeptide-associated complex subunit beta OS=Brassica napus GN=BnaA09g44800D PE=3 SV=1
M4EQD6|M4EQD6_BRARP	141.01	48	6	1	Oxidation (M); Carbamidomethylation (DHKE X@N-term); 2 3-dihydro-2 2-dimethyl-7-benzofuranol N-methyl carbamate	16773	Nascent polypeptide-associated complex subunit beta OS=Brassica rapa subsp. pekinensis GN=Bra031007 PE=3 SV=1
A0A078CYE2|A0A078CYE2_BRANA	141.01	46	6	1	Oxidation (M); Carbamidomethylation (DHKE X@N-term); 2 3-dihydro-2 2-dimethyl-7-benzofuranol N-methyl carbamate	17763	Nascent polypeptide-associated complex subunit beta OS=Brassica napus GN=BnaC08g37490D PE=3 SV=1
A0A0D3DWR1|A0A0D3DWR1_BRAOL	141.01	46	6	1	Oxidation (M); Carbamidomethylation (DHKE X@N-term); 2 3-dihydro-2 2-dimethyl-7-benzofuranol N-methyl carbamate	17857	Nascent polypeptide-associated complex subunit beta OS=Brassica oleracea var. oleracea PE=3 SV=1
A0A0D3DUU3|A0A0D3DUU3_BRAOL	141	31	12	0	Carbamidomethylation; Oxidation (M); Carbamylation; Formylation; Methylation; Carbamidomethylation (DHKE X@N-term)	41079	Cysteine synthase OS=Brassica oleracea var. oleracea PE=3 SV=1
A0A0D3EE13|A0A0D3EE13_BRAOL	140.96	35	9	0	Oxidation (M); Acetylation (Protein N-term); Carbamylation; Trimethylation; Carbamidomethylation (DHKE X@N-term); Mutation	23976	Uncharacterized protein OS=Brassica oleracea var. oleracea PE=3 SV=1
A0A078FNT2|A0A078FNT2_BRANA	140.96	35	9	0	Oxidation (M); Acetylation (Protein N-term); Carbamylation; Trimethylation; Carbamidomethylation (DHKE X@N-term); Mutation	23976	BnaC09g38180D protein OS=Brassica napus GN=BnaC09g38180D PE=3 SV=1
M4D695|M4D695_BRARP	140.9	62	37	31	Carbamidomethylation; Oxidation (M); Methyl ester; Carbamidomethylation (DHKE X@N-term); Dethiomethyl	11286	Uncharacterized protein OS=Brassica rapa subsp. pekinensis GN=Bra012004 PE=3 SV=1
M4EML1|M4EML1_BRARP	140.85	12	8	0	Deamidation (NQ); Carbamidomethylation (DHKE X@N-term); Mutation	65892	Glucose-6-phosphate 1-dehydrogenase OS=Brassica rapa subsp. pekinensis GN=Bra030031 PE=3 SV=1
A0A078FRF3|A0A078FRF3_BRANA	140.85	12	8	0	Deamidation (NQ); Carbamidomethylation (DHKE X@N-term); Mutation	65951	Glucose-6-phosphate 1-dehydrogenase OS=Brassica napus GN=BnaA07g08970D PE=3 SV=1
A0A0D3AJJ5|A0A0D3AJJ5_BRAOL	140.85	21	11	1	Sodium adduct; Carbamidomethylation (DHKE X@N-term); Phosphorylation to amine thiol; Mutation	66699	Uncharacterized protein OS=Brassica oleracea var. oleracea PE=4 SV=1
M4DVB0|M4DVB0_BRARP	140.84	67	20	0	Carbamidomethylation; Deamidation (NQ); Acetylation (Protein N-term); Carbamylation; Methyl ester; 9 more	11936	Uncharacterized protein OS=Brassica rapa subsp. pekinensis GN=Bra020454 PE=3 SV=1
A0A078IFV3|A0A078IFV3_BRANA	140.84	52	7	3	Deamidation (NQ); Carbamylation; Carbamidomethylation (DHKE X@N-term); Mutation	11582	BnaC04g05030D protein OS=Brassica napus GN=BnaC04g05030D PE=3 SV=1
A1YMZ0|A1YMZ0_BRACM	140.84	40	7	3	Deamidation (NQ); Carbamylation; Carbamidomethylation (DHKE X@N-term); Mutation	14891	CHL-CPN10 OS=Brassica campestris PE=2 SV=1
M4F977|M4F977_BRARP	140.84	40	7	3	Deamidation (NQ); Carbamylation; Carbamidomethylation (DHKE X@N-term); Mutation	14891	Uncharacterized protein OS=Brassica rapa subsp. pekinensis GN=Bra037640 PE=3 SV=1
A0A0D3C6A0|A0A0D3C6A0_BRAOL	140.84	40	7	3	Deamidation (NQ); Carbamylation; Carbamidomethylation (DHKE X@N-term); Mutation	14984	Uncharacterized protein OS=Brassica oleracea var. oleracea GN=CHL-CPN10 PE=3 SV=1
A0A078GVE4|A0A078GVE4_BRANA	140.84	40	7	3	Deamidation (NQ); Carbamylation; Carbamidomethylation (DHKE X@N-term); Mutation	14891	BnaA04g25810D protein OS=Brassica napus GN=BnaA04g25810D PE=3 SV=1
M4DY92|M4DY92_BRARP	140.72	29	11	1	Carbamylation; Ubiquitin; Carbamidomethylation (DHKE X@N-term); Mutation	34735	Peroxidase OS=Brassica rapa subsp. pekinensis GN=Bra021488 PE=3 SV=1
M4ES93|M4ES93_BRARP	140.7	44	8	0	Carbamidomethylation; Oxidation (M); Acetylation (N-term); Carbamylation; Carbamidomethylation (DHKE X@N-term); 2 more	22792	Uncharacterized protein OS=Brassica rapa subsp. pekinensis GN=Bra031671 PE=4 SV=1
A0A078EYY7|A0A078EYY7_BRANA	140.7	44	8	0	Carbamidomethylation; Oxidation (M); Acetylation (N-term); Carbamylation; Carbamidomethylation (DHKE X@N-term); 2 more	22792	BnaA09g48420D protein OS=Brassica napus GN=BnaA09g48420D PE=4 SV=1
A0A078H313|A0A078H313_BRANA	140.68	25	8	6	Carbamylation; Carbamidomethylation (DHKE X@N-term)	45496	BnaA10g12010D protein OS=Brassica napus GN=BnaA10g12010D PE=3 SV=1
M4CEN1|M4CEN1_BRARP	140.68	25	8	6	Carbamylation; Carbamidomethylation (DHKE X@N-term)	45510	Uncharacterized protein OS=Brassica rapa subsp. pekinensis GN=Bra002662 PE=3 SV=1
M4DV35|M4DV35_BRARP	140.68	25	8	6	Carbamylation; Carbamidomethylation (DHKE X@N-term)	45491	Uncharacterized protein OS=Brassica rapa subsp. pekinensis GN=Bra020378 PE=3 SV=1
A0A078DHE3|A0A078DHE3_BRANA	140.68	25	8	6	Carbamylation; Carbamidomethylation (DHKE X@N-term)	45449	BnaA03g09830D protein OS=Brassica napus GN=BnaA03g09830D PE=3 SV=1
A0A078HZ32|A0A078HZ32_BRANA	140.68	25	8	6	Carbamylation; Carbamidomethylation (DHKE X@N-term)	45494	BnaC09g33780D protein OS=Brassica napus GN=BnaC09g33780D PE=3 SV=1
A0A0D3ECC7|A0A0D3ECC7_BRAOL	140.68	25	8	6	Carbamylation; Carbamidomethylation (DHKE X@N-term)	45476	Uncharacterized protein OS=Brassica oleracea var. oleracea PE=3 SV=1
A0A078ENR1|A0A078ENR1_BRANA	140.68	25	8	6	Carbamylation; Carbamidomethylation (DHKE X@N-term)	45473	BnaC02g10830D protein OS=Brassica napus GN=BnaC02g10830D PE=3 SV=1
A0A0D3B2V2|A0A0D3B2V2_BRAOL	140.68	25	8	6	Carbamylation; Carbamidomethylation (DHKE X@N-term)	45465	Uncharacterized protein OS=Brassica oleracea var. oleracea PE=3 SV=1
A0A078J609|A0A078J609_BRANA	140.68	25	8	6	Carbamylation; Carbamidomethylation (DHKE X@N-term)	45465	BnaC03g12460D protein OS=Brassica napus GN=BnaC03g12460D PE=3 SV=1
A0A078H5I1|A0A078H5I1_BRANA	140.68	25	8	6	Carbamylation; Carbamidomethylation (DHKE X@N-term)	45491	BnaA02g07760D protein OS=Brassica napus GN=BnaA02g07760D PE=3 SV=1
A0A0D3AL95|A0A0D3AL95_BRAOL	140.68	25	8	6	Carbamylation; Carbamidomethylation (DHKE X@N-term)	45473	Uncharacterized protein OS=Brassica oleracea var. oleracea PE=3 SV=1
M4ENB4|M4ENB4_BRARP	140.61	58	12	0	Carbamidomethylation; Acetylation (Protein N-term); Carbamylation; Carbamidomethylation (DHKE X@N-term); Mutation	16259	Uncharacterized protein OS=Brassica rapa subsp. pekinensis GN=Bra030284 PE=4 SV=1
A0A078JMA7|A0A078JMA7_BRANA	140.57	38	11	0	Deamidation (NQ); Acetylation (Protein N-term); Carbamylation; Carbamidomethylation (DHKE X@N-term); Mutation	33123	BnaAnng25620D protein OS=Brassica napus GN=BnaAnng25620D PE=4 SV=1
A0A078ER05|A0A078ER05_BRANA	140.55	33	10	3	Oxidation (M); Deamidation (NQ); Acetylation (Protein N-term); Carbamylation; Carbamidomethylation (DHKE X@N-term); Mutation	32184	40S ribosomal protein SA OS=Brassica napus GN=BnaA02g15960D PE=3 SV=1
A0A078CZ98|A0A078CZ98_BRANA	140.55	33	10	3	Oxidation (M); Deamidation (NQ); Acetylation (Protein N-term); Carbamylation; Carbamidomethylation (DHKE X@N-term); Mutation	32268	40S ribosomal protein SA OS=Brassica napus GN=BnaC02g21380D PE=3 SV=1
M4CUY5|M4CUY5_BRARP	140.55	33	10	3	Oxidation (M); Deamidation (NQ); Acetylation (Protein N-term); Carbamylation; Carbamidomethylation (DHKE X@N-term); Mutation	32284	40S ribosomal protein SA OS=Brassica rapa subsp. pekinensis GN=Bra008030 PE=3 SV=1
A0A078IFI2|A0A078IFI2_BRANA	140.51	65	19	1	Carbamidomethylation; Deamidation (NQ); Acetylation (Protein N-term); Carbamylation; Methyl ester; 9 more	11922	BnaA02g08230D protein OS=Brassica napus GN=BnaA02g08230D PE=4 SV=1
A0A0D3C8T0|A0A0D3C8T0_BRAOL	140.5	35	8	0	Carbamidomethylation; Acetylation (N-term); Carbamylation; Carbamidomethylation (DHKE X@N-term); Ethylation; Mutation	23390	Uncharacterized protein OS=Brassica oleracea var. oleracea PE=4 SV=1
A0A078J279|A0A078J279_BRANA	140.47	20	10	0	Deamidation (NQ); Acetylation (N-term); Carbamylation; Ubiquitin; Carbamidomethylation (DHKE X@N-term); 2 more	45221	BnaA05g36910D protein OS=Brassica napus GN=BnaA05g36910D PE=4 SV=1
M4DL23|M4DL23_BRARP	140.42	45	7	1	Deamidation (NQ); Acetylation (N-term); Carbamylation; Carbamidomethylation (DHKE X@N-term); Ammonia-loss (N); Mutation	17968	Uncharacterized protein OS=Brassica rapa subsp. pekinensis GN=Bra017204 PE=3 SV=1
A0A0D3C4Q4|A0A0D3C4Q4_BRAOL	140.42	45	7	1	Deamidation (NQ); Acetylation (N-term); Carbamylation; Carbamidomethylation (DHKE X@N-term); Ammonia-loss (N); Mutation	17986	Uncharacterized protein OS=Brassica oleracea var. oleracea PE=3 SV=1
A0A078I782|A0A078I782_BRANA	140.42	45	7	1	Deamidation (NQ); Acetylation (N-term); Carbamylation; Carbamidomethylation (DHKE X@N-term); Ammonia-loss (N); Mutation	17968	BnaA03g17040D protein OS=Brassica napus GN=BnaA03g17040D PE=3 SV=1
A0A0D3B5D0|A0A0D3B5D0_BRAOL	140.42	45	7	1	Deamidation (NQ); Acetylation (N-term); Carbamylation; Carbamidomethylation (DHKE X@N-term); Ammonia-loss (N); Mutation	17968	Uncharacterized protein OS=Brassica oleracea var. oleracea PE=3 SV=1
A0A0D3CMQ7|A0A0D3CMQ7_BRAOL	140.21	8	9	1	Oxidation (M); Deamidation (NQ); Dehydration; Carbamidomethylation (DHKE X@N-term); Iminobiotinylation; Mutation	86387	Uncharacterized protein OS=Brassica oleracea var. oleracea PE=4 SV=1
A0A078GM21|A0A078GM21_BRANA	140.12	37	10	1	Oxidation (M); Deamidation (NQ); Acetylation (Protein N-term); Carbamylation; Carbamidomethylation (DHKE X@N-term); Dethiomethyl	27731	BnaA09g26350D protein OS=Brassica napus GN=BnaA09g26350D PE=3 SV=1
M4EU84|M4EU84_BRARP	140.12	37	10	1	Oxidation (M); Deamidation (NQ); Acetylation (Protein N-term); Carbamylation; Carbamidomethylation (DHKE X@N-term); Dethiomethyl	27731	Uncharacterized protein OS=Brassica rapa subsp. pekinensis GN=Bra032366 PE=3 SV=1
A0A078GCQ3|A0A078GCQ3_BRANA	140.11	28	9	0	Oxidation (M); Deamidation (NQ); Carbamylation; Methyl ester; Carbamidomethylation (DHKE X@N-term); 2 more	41824	BnaA04g05980D protein OS=Brassica napus GN=BnaA04g05980D PE=4 SV=1
M4EXE3|M4EXE3_BRARP	140.11	28	9	0	Oxidation (M); Deamidation (NQ); Carbamylation; Methyl ester; Carbamidomethylation (DHKE X@N-term); 2 more	41884	Uncharacterized protein OS=Brassica rapa subsp. pekinensis GN=Bra033480 PE=4 SV=1
A0A0D3DGP3|A0A0D3DGP3_BRAOL	140	26	7	4	Carbamylation; Pyro-glu from E; Carbamidomethylation (DHKE X@N-term)	38386	Uncharacterized protein OS=Brassica oleracea var. oleracea PE=4 SV=1
A0A078DWT7|A0A078DWT7_BRANA	140	26	7	4	Carbamylation; Pyro-glu from E; Carbamidomethylation (DHKE X@N-term)	38310	BnaC07g41620D protein OS=Brassica napus GN=BnaC07g41620D PE=4 SV=1
A0A0D3ACB6|A0A0D3ACB6_BRAOL	139.91	15	7	6	Deamidation (NQ); Acetylation (N-term); Carbamylation; Hydroxylation; Methyl ester; 2 more	47740	Uncharacterized protein OS=Brassica oleracea var. oleracea PE=3 SV=1
A0A078ILD3|A0A078ILD3_BRANA	139.91	15	7	6	Deamidation (NQ); Acetylation (N-term); Carbamylation; Hydroxylation; Methyl ester; 2 more	47761	BnaA01g26140D protein OS=Brassica napus GN=BnaA01g26140D PE=3 SV=1
M4FAU3|M4FAU3_BRARP	139.91	15	7	6	Deamidation (NQ); Acetylation (N-term); Carbamylation; Hydroxylation; Methyl ester; 2 more	47897	Uncharacterized protein OS=Brassica rapa subsp. pekinensis GN=Bra038208 PE=3 SV=1
A0A0D3A8V7|A0A0D3A8V7_BRAOL	139.87	5	6	0	Deamidation (NQ); Mutation	178132	Uncharacterized protein OS=Brassica oleracea var. oleracea PE=4 SV=1
M4CYD7|M4CYD7_BRARP	139.86	23	9	2	Oxidation (M); Deamidation (NQ); Carbamylation; Carbamidomethylation (DHKE X@N-term); Mutation	37033	Uncharacterized protein OS=Brassica rapa subsp. pekinensis GN=Bra009234 PE=4 SV=1
C0LV94|C0LV94_BRARP	139.86	23	9	2	Oxidation (M); Deamidation (NQ); Carbamylation; Carbamidomethylation (DHKE X@N-term); Mutation	37104	Polygalacturonase-inhibiting protein 2 OS=Brassica rapa subsp. pekinensis GN=PGIP2 PE=2 SV=1
A0A0D3EH81|A0A0D3EH81_BRAOL	139.76	18	8	1	Oxidation (M); Deamidation (NQ); Carbamylation; Carbamidomethylation (DHKE X@N-term); Mutation	36994	Uncharacterized protein OS=Brassica oleracea var. oleracea PE=4 SV=1
A9YBY6|A9YBY6_BRANA	139.76	18	8	1	Oxidation (M); Deamidation (NQ); Carbamylation; Carbamidomethylation (DHKE X@N-term); Mutation	36994	Polygalacturonase inhibitor protein 5 (Fragment) OS=Brassica napus GN=Pgip5 PE=4 SV=1
A0A078GNT1|A0A078GNT1_BRANA	139.71	21	10	0	Carbamylation; Carbamidomethylation (DHKE X@N-term)	62442	BnaA09g26590D protein OS=Brassica napus GN=BnaA09g26590D PE=3 SV=1
A0A078ILB0|A0A078ILB0_BRANA	139.65	48	11	1	Deamidation (NQ); Carbamylation; Dehydration; Pyro-glu from E; Ubiquitin; 2 more	17397	BnaCnng19460D protein OS=Brassica napus GN=BnaCnng19460D PE=4 SV=1
A0A078GZ20|A0A078GZ20_BRANA	139.65	47	11	1	Deamidation (NQ); Carbamylation; Dehydration; Pyro-glu from E; Ubiquitin; 2 more	17523	BnaA05g08370D protein OS=Brassica napus GN=BnaA05g08370D PE=4 SV=1
A0A078D4X0|A0A078D4X0_BRANA	139.65	47	11	1	Deamidation (NQ); Carbamylation; Dehydration; Pyro-glu from E; Ubiquitin; 2 more	17610	BnaC04g09440D protein OS=Brassica napus GN=BnaC04g09440D PE=4 SV=1
M4DBT3|M4DBT3_BRARP	139.62	28	9	1	Carbamylation; Hydroxylation; Carbamidomethylation (DHKE X@N-term)	34207	Peroxidase OS=Brassica rapa subsp. pekinensis GN=Bra013943 PE=3 SV=1
A0A078C3I1|A0A078C3I1_BRANA	139.61	10	6	0	Mutation	78965	BnaC04g17070D protein OS=Brassica napus GN=BnaC04g17070D PE=4 SV=1
A0A0D3AFR5|A0A0D3AFR5_BRAOL	139.61	17	9	0	Carbamidomethylation (DHKE X@N-term); Mutation	58476	Uncharacterized protein OS=Brassica oleracea var. oleracea PE=3 SV=1
A0A078FGT3|A0A078FGT3_BRANA	139.52	23	8	1	Deamidation (NQ); Ethanolation (KR); Mutation	51094	BnaA06g32930D protein OS=Brassica napus GN=BnaA06g32930D PE=4 SV=1
A0A0D3BRS7|A0A0D3BRS7_BRAOL	139.49	8	10	0	Deamidation (NQ); Carbamidomethylation (DHKE X@N-term); 2-amino-3-oxo-butanoic_acid	151996	Uncharacterized protein OS=Brassica oleracea var. oleracea PE=4 SV=1
M4DRR3|M4DRR3_BRARP	139.48	14	6	0	Acetylation (N-term); Carbamidomethylation (DHKE X@N-term); Mutation	56575	Uncharacterized protein OS=Brassica rapa subsp. pekinensis GN=Bra019206 PE=3 SV=1
A0A0D3DFY1|A0A0D3DFY1_BRAOL	139.48	15	6	0	Acetylation (N-term); Carbamidomethylation (DHKE X@N-term); Mutation	54140	Uncharacterized protein OS=Brassica oleracea var. oleracea PE=3 SV=1
A0A078DUR3|A0A078DUR3_BRANA	139.48	13	6	0	Acetylation (N-term); Carbamidomethylation (DHKE X@N-term); Mutation	59173	BnaC07g39150D protein OS=Brassica napus GN=BnaC07g39150D PE=3 SV=1
A0A078C2P0|A0A078C2P0_BRANA	139.47	9	8	0	Carbamidomethylation (DHKE X@N-term)	109950	Glucose-6-phosphate 1-dehydrogenase OS=Brassica napus GN=BnaC03g05780D PE=3 SV=1
A0A0D3B0W6|A0A0D3B0W6_BRAOL	139.47	9	8	0	Carbamidomethylation (DHKE X@N-term)	109950	Glucose-6-phosphate 1-dehydrogenase OS=Brassica oleracea var. oleracea PE=3 SV=1
A0A078ES39|A0A078ES39_BRANA	139.45	44	11	1	Deamidation (NQ); Carbamylation; Dehydration; Pyro-glu from E; Ubiquitin; 2 more	17727	BnaC05g18740D protein OS=Brassica napus GN=BnaC05g18740D PE=4 SV=1
A0A0D3B727|A0A0D3B727_BRAOL	139.45	44	11	1	Deamidation (NQ); Carbamylation; Dehydration; Pyro-glu from E; Ubiquitin; 2 more	17741	Uncharacterized protein OS=Brassica oleracea var. oleracea PE=4 SV=1
A0A0D3BWB1|A0A0D3BWB1_BRAOL	139.45	44	11	1	Deamidation (NQ); Carbamylation; Dehydration; Pyro-glu from E; Ubiquitin; 2 more	17755	Uncharacterized protein OS=Brassica oleracea var. oleracea PE=4 SV=1
A0A078D4W1|A0A078D4W1_BRANA	139.45	44	11	1	Deamidation (NQ); Carbamylation; Dehydration; Pyro-glu from E; Ubiquitin; 2 more	17741	BnaA03g21620D protein OS=Brassica napus GN=BnaA03g21620D PE=4 SV=1
A0A078FAH6|A0A078FAH6_BRANA	139.45	44	11	1	Deamidation (NQ); Carbamylation; Dehydration; Pyro-glu from E; Ubiquitin; 2 more	17755	BnaA04g27270D protein OS=Brassica napus GN=BnaA09g39760D PE=4 SV=1
A0A078GP93|A0A078GP93_BRANA	139.39	30	5	1	Oxidation (M); Deamidation (NQ); Acetylation (N-term); Carbamylation; Carbamidomethylation (DHKE X@N-term)	24208	BnaA05g18500D protein OS=Brassica napus GN=BnaA05g18500D PE=3 SV=1
A0A0D3AB15|A0A0D3AB15_BRAOL	139.32	23	10	0	Carbamidomethylation; Carbamylation; 4-hydroxynonenal (HNE); Carbamidomethylation (DHKE X@N-term); Carboxyl modification with ethanolamine	53118	Adenosylhomocysteinase OS=Brassica oleracea var. oleracea PE=3 SV=1
A0A078JGW6|A0A078JGW6_BRANA	139.3	27	8	0	Oxidation (M); Carbamylation; Carbamidomethylation (DHKE X@N-term); Dethiomethyl	36139	Peroxidase OS=Brassica napus GN=BnaAnng19770D PE=3 SV=1
A0A0D3C872|A0A0D3C872_BRAOL	139.25	19	9	0	Mutation	42725	Uncharacterized protein OS=Brassica oleracea var. oleracea PE=4 SV=1
A0A078J3A2|A0A078J3A2_BRANA	139.23	31	7	1	Deamidation (NQ); Carbamylation; Carbamidomethylation (DHKE X@N-term); Mutation	24583	Proteasome subunit beta type OS=Brassica napus GN=BnaCnng31140D PE=3 SV=1
A0A0D3CV17|A0A0D3CV17_BRAOL	139.23	31	7	1	Deamidation (NQ); Carbamylation; Carbamidomethylation (DHKE X@N-term); Mutation	24583	Proteasome subunit beta type OS=Brassica oleracea var. oleracea PE=3 SV=1
A0A078BUE2|A0A078BUE2_BRANA	139.23	31	7	1	Deamidation (NQ); Carbamylation; Carbamidomethylation (DHKE X@N-term); Mutation	24597	Proteasome subunit beta type OS=Brassica napus GN=BnaA07g18820D PE=3 SV=1
M4CGU5|M4CGU5_BRARP	139.23	31	7	1	Deamidation (NQ); Carbamylation; Carbamidomethylation (DHKE X@N-term); Mutation	24597	Proteasome subunit beta type OS=Brassica rapa subsp. pekinensis GN=Bra003428 PE=3 SV=1
A0A078CME9|A0A078CME9_BRANA	139.21	29	7	1	Deamidation (NQ); Acetylation (N-term); Carbamylation; Carbamidomethylation (DHKE X@N-term)	24785	BnaA03g02830D protein OS=Brassica napus GN=BnaA03g02830D PE=3 SV=1
M4CPB4|M4CPB4_BRARP	139.21	29	7	1	Deamidation (NQ); Acetylation (N-term); Carbamylation; Carbamidomethylation (DHKE X@N-term)	24785	Uncharacterized protein OS=Brassica rapa subsp. pekinensis GN=Bra006052 PE=3 SV=1
A0A0D3A0S6|A0A0D3A0S6_BRAOL	139.2	31	12	3	Deamidation (NQ); Carbamylation; Carbamidomethylation (DHKE X@N-term)	47941	Aminoacylase-1 OS=Brassica oleracea var. oleracea PE=3 SV=1
A0A078C968|A0A078C968_BRANA	139.19	38	10	2	Deamidation (NQ); Acetylation (N-term); Carbamylation; Oxidation (HW); Carbamidomethylation (DHKE X@N-term)	44785	Phosphoribosylformylglycinamidine cyclo-ligase OS=Brassica napus GN=BnaC08g25860D PE=3 SV=1
A0A0D3CSK5|A0A0D3CSK5_BRAOL	139.16	19	9	6		60551	Uncharacterized protein OS=Brassica oleracea var. oleracea PE=4 SV=1
A0A078F014|A0A078F014_BRANA	139.16	19	9	6		60551	BnaC06g11570D protein OS=Brassica napus GN=BnaC06g11570D PE=4 SV=1
A0A078HZW7|A0A078HZW7_BRANA	139.09	61	8	3	Carbamidomethylation; Carbamylation; Carbamidomethylation (DHKE X@N-term); Mutation	16237	BnaC05g36760D protein OS=Brassica napus GN=BnaC05g36760D PE=4 SV=1
A0A078D3D8|A0A078D3D8_BRANA	138.97	21	8	1	Deamidation (NQ); Ethanolation (KR); Mutation	53842	BnaC07g23550D protein OS=Brassica napus GN=BnaC07g23550D PE=4 SV=1
A0A0D3AV28|A0A0D3AV28_BRAOL	138.97	31	10	10	Carbamidomethylation; Acetylation (N-term); Carbamylation; Methyl ester; Carbamidomethylation (DHKE X@N-term)	42281	Fructose-bisphosphate aldolase OS=Brassica oleracea var. oleracea PE=3 SV=1
M4DCX3|M4DCX3_BRARP	138.97	31	10	10	Carbamidomethylation; Acetylation (N-term); Carbamylation; Methyl ester; Carbamidomethylation (DHKE X@N-term)	42297	Fructose-bisphosphate aldolase OS=Brassica rapa subsp. pekinensis GN=Bra014340 PE=3 SV=1
A0A078HPC0|A0A078HPC0_BRANA	138.97	31	10	10	Carbamidomethylation; Acetylation (N-term); Carbamylation; Methyl ester; Carbamidomethylation (DHKE X@N-term)	42297	Fructose-bisphosphate aldolase OS=Brassica napus GN=BnaA02g27140D PE=3 SV=1
A0A078HKF7|A0A078HKF7_BRANA	138.97	31	10	10	Carbamidomethylation; Acetylation (N-term); Carbamylation; Methyl ester; Carbamidomethylation (DHKE X@N-term)	42281	Fructose-bisphosphate aldolase OS=Brassica napus GN=BnaC02g33660D PE=3 SV=1
M4EEC8|M4EEC8_BRARP	138.83	27	9	0	Carbamidomethylation; Carbamylation; Carbamidomethylation (DHKE X@N-term); Mutation	36641	Uncharacterized protein OS=Brassica rapa subsp. pekinensis GN=Bra027140 PE=4 SV=1
C7E9R4|C7E9R4_BRACM	138.82	22	7	7	Deamidation (NQ); Acetylation (N-term); Carbamylation; Pyro-glu from Q; Carbamidomethylation (DHKE X@N-term); Mutation	35367	Peroxidase (Fragment) OS=Brassica campestris PE=2 SV=1
A0A078E340|A0A078E340_BRANA	138.82	20	7	7	Deamidation (NQ); Acetylation (N-term); Carbamylation; Pyro-glu from Q; Carbamidomethylation (DHKE X@N-term); Mutation	39762	Peroxidase OS=Brassica napus GN=BnaA07g29460D PE=3 SV=1
A0A0D3CZW5|A0A0D3CZW5_BRAOL	138.82	20	7	7	Deamidation (NQ); Acetylation (N-term); Carbamylation; Pyro-glu from Q; Carbamidomethylation (DHKE X@N-term); Mutation	39717	Peroxidase OS=Brassica oleracea var. oleracea PE=3 SV=1
M4DI00|M4DI00_BRARP	138.82	20	7	7	Deamidation (NQ); Acetylation (N-term); Carbamylation; Pyro-glu from Q; Carbamidomethylation (DHKE X@N-term); Mutation	39762	Peroxidase OS=Brassica rapa subsp. pekinensis GN=Bra016127 PE=3 SV=1
A0A078CCU2|A0A078CCU2_BRANA	138.82	20	7	7	Deamidation (NQ); Acetylation (N-term); Carbamylation; Pyro-glu from Q; Carbamidomethylation (DHKE X@N-term); Mutation	39761	Peroxidase OS=Brassica napus GN=BnaC06g32660D PE=3 SV=1
G4TL92|G4TL92_PIRID	138.73	28	4	4		21438	Uncharacterized protein OS=Piriformospora indica (strain DSM 11827) GN=PIIN_06021 PE=3 SV=1
A0A0D3E7E5|A0A0D3E7E5_BRAOL	138.69	44	8	1	Carbamidomethylation; Oxidation (M); Acetylation (Protein N-term); Carbamylation; Carbamidomethylation (DHKE X@N-term); Mutation	17390	Uncharacterized protein OS=Brassica oleracea var. oleracea PE=4 SV=1
A0A0D3DUC6|A0A0D3DUC6_BRAOL	138.62	27	7	1	Carbamidomethylation; Deamidation (NQ); Carbamylation; Carbamidomethylation (DHKE X@N-term); Mutation	35041	Uncharacterized protein OS=Brassica oleracea var. oleracea PE=3 SV=1
A0A078EVC5|A0A078EVC5_BRANA	138.62	27	7	1	Carbamidomethylation; Deamidation (NQ); Carbamylation; Carbamidomethylation (DHKE X@N-term); Mutation	35076	BnaA09g37800D protein OS=Brassica napus GN=BnaA09g37800D PE=3 SV=1
A0A0D3CUT1|A0A0D3CUT1_BRAOL	138.62	27	7	1	Carbamidomethylation; Deamidation (NQ); Carbamylation; Carbamidomethylation (DHKE X@N-term); Mutation	35044	Uncharacterized protein OS=Brassica oleracea var. oleracea PE=3 SV=1
A0A078EBI6|A0A078EBI6_BRANA	138.62	27	7	1	Carbamidomethylation; Deamidation (NQ); Carbamylation; Carbamidomethylation (DHKE X@N-term); Mutation	34974	BnaC06g17380D protein OS=Brassica napus GN=BnaC06g17380D PE=3 SV=1
M4CTA9|M4CTA9_BRARP	138.62	27	7	1	Carbamidomethylation; Deamidation (NQ); Carbamylation; Carbamidomethylation (DHKE X@N-term); Mutation	35041	Uncharacterized protein OS=Brassica rapa subsp. pekinensis GN=Bra007452 PE=3 SV=1
A0A078BXW0|A0A078BXW0_BRANA	138.62	27	7	1	Carbamidomethylation; Deamidation (NQ); Carbamylation; Carbamidomethylation (DHKE X@N-term); Mutation	35065	BnaA07g18380D protein OS=Brassica napus GN=BnaA07g18380D PE=3 SV=1
A0A078HR94|A0A078HR94_BRANA	138.44	20	9	0	Deamidation (NQ); Acetylation (N-term); Carbamylation; Methyl ester; Carbamidomethylation (DHKE X@N-term); 2 more	50747	BnaA10g27060D protein OS=Brassica napus GN=BnaA10g27060D PE=3 SV=1
A0A078C1B2|A0A078C1B2_BRANA	138.42	26	9	0	Deamidation (NQ); Acetylation (N-term); Methyl ester; Pyro-glu from Q	57790	BnaA10g23380D protein OS=Brassica napus GN=BnaA10g23380D PE=4 SV=1
A0A078DHX4|A0A078DHX4_BRANA	138.38	7	9	9	Carbamylation; Carbamidomethylation (DHKE X@N-term)	154926	BnaA03g07880D protein OS=Brassica napus GN=BnaA03g07880D PE=4 SV=1
A0A078EHU5|A0A078EHU5_BRANA	138.26	9	8	0	Deamidation (NQ)	134248	BnaC03g36710D protein OS=Brassica napus GN=BnaC03g36710D PE=4 SV=1
A0A078HHJ9|A0A078HHJ9_BRANA	138.26	44	5	1	Carbamidomethylation (DHKE X@N-term); Ammonia-loss (N)	19866	Superoxide dismutase OS=Brassica napus GN=BnaA01g31350D PE=3 SV=1
A0A0D3BQE0|A0A0D3BQE0_BRAOL	138.22	44	9	1	Acetylation (Protein N-term); Carbamylation; Carbamidomethylation (DHKE X@N-term); Deamidation (R)	31643	Eukaryotic translation initiation factor 3 subunit F OS=Brassica oleracea var. oleracea PE=3 SV=1
A0A078JH45|A0A078JH45_BRANA	138.22	44	9	1	Acetylation (Protein N-term); Carbamylation; Carbamidomethylation (DHKE X@N-term); Deamidation (R)	31643	Eukaryotic translation initiation factor 3 subunit F OS=Brassica napus GN=BnaC04g53310D PE=3 SV=1
A0A0D3DVE4|A0A0D3DVE4_BRAOL	138.14	19	11	1	Carbamylation; Carbamidomethylation (DHKE X@N-term); Mutation	63972	Uncharacterized protein OS=Brassica oleracea var. oleracea PE=4 SV=1
A0A078EYR1|A0A078EYR1_BRANA	138.09	23	10	0	Deamidation (NQ); Carbamidomethylation (DHKE X@N-term); Mutation	53228	Adenylosuccinate synthetase OS=Brassica napus GN=BnaA09g36930D PE=3 SV=1
M4DFM6|M4DFM6_BRARP	137.86	67	6	4	Oxidation (M); Deamidation (NQ); Acetylation (Protein N-term); Carbamylation; Carbamidomethylation (DHKE X@N-term)	17139	Uncharacterized protein OS=Brassica rapa subsp. pekinensis GN=Bra015299 PE=3 SV=1
A0A0D3DZ20|A0A0D3DZ20_BRAOL	137.86	67	6	4	Oxidation (M); Deamidation (NQ); Acetylation (Protein N-term); Carbamylation; Carbamidomethylation (DHKE X@N-term)	17139	Uncharacterized protein OS=Brassica oleracea var. oleracea PE=3 SV=1
A0A078FM43|A0A078FM43_BRANA	137.86	63	6	4	Oxidation (M); Deamidation (NQ); Acetylation (Protein N-term); Carbamylation; Carbamidomethylation (DHKE X@N-term)	18245	BnaA08g27790D protein OS=Brassica napus GN=BnaA08g27790D PE=3 SV=1
A0A078DBP5|A0A078DBP5_BRANA	137.86	63	6	4	Oxidation (M); Deamidation (NQ); Acetylation (Protein N-term); Carbamylation; Carbamidomethylation (DHKE X@N-term)	18455	BnaC08g00580D protein OS=Brassica napus GN=BnaC08g00580D PE=3 SV=1
A0A078FUU2|A0A078FUU2_BRANA	137.86	62	6	4	Oxidation (M); Deamidation (NQ); Acetylation (Protein N-term); Carbamylation; Carbamidomethylation (DHKE X@N-term)	18507	BnaC05g02380D protein OS=Brassica napus GN=BnaC05g02380D PE=3 SV=1
A0A078H6X9|A0A078H6X9_BRANA	137.86	61	6	4	Oxidation (M); Deamidation (NQ); Acetylation (Protein N-term); Carbamylation; Carbamidomethylation (DHKE X@N-term)	18662	BnaA09g50580D protein OS=Brassica napus GN=BnaA09g50580D PE=3 SV=1
A0A078DKR3|A0A078DKR3_BRANA	137.86	56	6	4	Oxidation (M); Deamidation (NQ); Acetylation (N-term); Carbamylation; Carbamidomethylation (DHKE X@N-term)	20748	BnaA10g02510D protein OS=Brassica napus GN=BnaA10g02510D PE=3 SV=1
A8IXR4|A8IXR4_BRACM	137.84	19	11	0	Deamidation (NQ); Carbamylation; Carbamidomethylation (DHKE X@N-term); Mutation	70574	Heat shock protein 81-4 OS=Brassica campestris PE=2 SV=1
A0A078GY66|A0A078GY66_BRANA	137.71	31	5	1	Carbamidomethylation; Deamidation (NQ); Carbamidomethylation (DHKE X@N-term)	25187	BnaA04g25470D protein OS=Brassica napus GN=BnaA04g25470D PE=4 SV=1
M4F9B2|M4F9B2_BRARP	137.71	31	5	1	Carbamidomethylation; Deamidation (NQ); Carbamidomethylation (DHKE X@N-term)	25187	Uncharacterized protein OS=Brassica rapa subsp. pekinensis GN=Bra037675 PE=4 SV=1
A1YSK2|A1YSK2_BRARC	137.71	31	5	1	Carbamidomethylation; Deamidation (NQ); Carbamidomethylation (DHKE X@N-term)	25157	Thiol methyltransferase OS=Brassica rapa subsp. chinensis PE=4 SV=1
A0A0D3BUL5|A0A0D3BUL5_BRAOL	137.66	10	6	0	Mutation	78896	Uncharacterized protein OS=Brassica oleracea var. oleracea PE=4 SV=1
A0A0D3CNG2|A0A0D3CNG2_BRAOL	137.58	26	11	0	Carbamylation; Ubiquitin; Carbamidomethylation (DHKE X@N-term)	34849	Peroxidase OS=Brassica oleracea var. oleracea PE=3 SV=1
A0A0D3ACR3|A0A0D3ACR3_BRAOL	137.57	22	9	0	Deamidation (NQ); Acetylation (N-term); Carbamylation; Formylation; Carbamidomethylation (DHKE X@N-term)	38599	Glutamine synthetase OS=Brassica oleracea var. oleracea PE=3 SV=1
A0A078CP42|A0A078CP42_BRANA	137.49	13	7	0	Carbamidomethylation (DHKE X@N-term)	71672	Glucose-6-phosphate 1-dehydrogenase OS=Brassica napus GN=BnaA03g04190D PE=3 SV=1
A0A0D3EFV7|A0A0D3EFV7_BRAOL	137.49	13	7	0	Carbamidomethylation (DHKE X@N-term)	70755	Glucose-6-phosphate 1-dehydrogenase OS=Brassica oleracea var. oleracea PE=3 SV=1
A0A078C0K4|A0A078C0K4_BRANA	137.49	13	7	0	Carbamidomethylation (DHKE X@N-term)	67723	Glucose-6-phosphate 1-dehydrogenase OS=Brassica napus GN=BnaA10g20180D PE=3 SV=1
M4DUR2|M4DUR2_BRARP	137.49	25	6	0	Deamidation (NQ); Amidation; Carbamylation; Carbamidomethylation (DHKE X@N-term); 2 3-dihydro-2 2-dimethyl-7-benzofuranol N-methyl carbamate	39096	Uncharacterized protein OS=Brassica rapa subsp. pekinensis GN=Bra020255 PE=3 SV=1
A0A078F752|A0A078F752_BRANA	137.49	25	6	0	Deamidation (NQ); Amidation; Carbamylation; Carbamidomethylation (DHKE X@N-term); 2 3-dihydro-2 2-dimethyl-7-benzofuranol N-methyl carbamate	39150	BnaA02g06420D protein OS=Brassica napus GN=BnaA02g06420D PE=3 SV=1
A0A0D3B9F2|A0A0D3B9F2_BRAOL	137.47	21	8	1	Deamidation (NQ); Carbamylation; Carbamidomethylation (DHKE X@N-term); Mutation	41982	Uncharacterized protein OS=Brassica oleracea var. oleracea GN=RAD23C PE=4 SV=1
A0A078DXJ7|A0A078DXJ7_BRANA	137.47	21	8	1	Deamidation (NQ); Carbamylation; Carbamidomethylation (DHKE X@N-term); Mutation	42506	BnaC03g33000D protein OS=Brassica napus GN=BnaC03g33000D PE=4 SV=1
A0A078HM70|A0A078HM70_BRANA	137.26	24	11	1	Deamidation (NQ); Acetylation (N-term); Carbamylation; Methyl ester; Carbamidomethylation (DHKE X@N-term)	65216	ATP synthase subunit beta OS=Brassica napus GN=BnaC01g27960D PE=3 SV=1
A0A078GS81|A0A078GS81_BRANA	137.22	31	10	2	Deamidation (NQ); Carbamylation; Dehydration; Carbamidomethylation (DHKE X@N-term)	39091	BnaC05g44040D protein OS=Brassica napus GN=BnaC05g44040D PE=4 SV=1
A0A0D3C2E8|A0A0D3C2E8_BRAOL	137.12	59	12	6	Oxidation (M); Deamidation (NQ); Carbamylation; Carbamidomethylation (DHKE X@N-term)	11497	Uncharacterized protein OS=Brassica oleracea var. oleracea PE=3 SV=1
A0A078CIY2|A0A078CIY2_BRANA	137.12	59	12	6	Oxidation (M); Deamidation (NQ); Carbamylation; Carbamidomethylation (DHKE X@N-term)	11497	BnaC04g39260D protein OS=Brassica napus GN=BnaC04g39260D PE=3 SV=1
A0A078FF63|A0A078FF63_BRANA	137.08	23	14	0	Deamidation (NQ); Carbamylation; Dehydration; Carboxylation (E); Carbamidomethylation (DHKE X@N-term); Mutation	60990	BnaC03g13470D protein OS=Brassica napus GN=BnaC03g13470D PE=4 SV=1
A0A078HG60|A0A078HG60_BRANA	137.08	22	14	0	Deamidation (NQ); Carbamylation; Dehydration; Carboxylation (E); Carbamidomethylation (DHKE X@N-term); Mutation	65318	BnaA03g10790D protein OS=Brassica napus GN=BnaA03g10790D PE=4 SV=1
Q9FT10|Q9FT10_BRANA	137.06	22	7	0	Myristoylation; Carbamidomethylation (DHKE X@N-term)	49421	26S proteasome subunit 4-like protein OS=Brassica napus GN=homologue of AT4g29040 PE=3 SV=1
A0A078E8V5|A0A078E8V5_BRANA	137.06	22	7	0	Myristoylation; Carbamidomethylation (DHKE X@N-term)	49483	BnaC08g13370D protein OS=Brassica napus GN=BnaC08g13370D PE=3 SV=1
A0A078FMW7|A0A078FMW7_BRANA	137.06	22	7	0	Myristoylation; Carbamidomethylation (DHKE X@N-term)	49541	BnaA08g13550D protein OS=Brassica napus GN=BnaA08g13550D PE=3 SV=1
A0A0D3DNF0|A0A0D3DNF0_BRAOL	137.06	22	7	0	Myristoylation; Carbamidomethylation (DHKE X@N-term)	49483	Uncharacterized protein OS=Brassica oleracea var. oleracea PE=3 SV=1
M4D1J2|M4D1J2_BRARP	137.06	22	7	0	Myristoylation; Carbamidomethylation (DHKE X@N-term)	49541	Uncharacterized protein OS=Brassica rapa subsp. pekinensis GN=Bra010342 PE=3 SV=1
A0A078FJ77|A0A078FJ77_BRANA	136.9	38	9	1	Carbamylation; Carbamidomethylation (DHKE X@N-term); Fluorination; Mutation	21091	BnaC03g20950D protein OS=Brassica napus GN=BnaC03g20950D PE=4 SV=1
M4CKW7|M4CKW7_BRARP	136.89	40	5	1	Deamidation (NQ); Carbamylation; Carbamidomethylation (DHKE X@N-term); Mutation	14961	Uncharacterized protein OS=Brassica rapa subsp. pekinensis GN=Bra004853 PE=3 SV=1
A0T2P6|A0T2P6_BRACM	136.89	40	5	1	Deamidation (NQ); Carbamylation; Carbamidomethylation (DHKE X@N-term); Mutation	14947	Chloroplast chaperonin 10 OS=Brassica campestris PE=2 SV=1
A0A078GDJ7|A0A078GDJ7_BRANA	136.88	29	9	1	Oxidation (M); Deamidation (NQ); Acetylation (N-term); Carbamylation; Carbamidomethylation (DHKE X@N-term)	50626	BnaC07g30950D protein OS=Brassica napus GN=BnaC07g30950D PE=4 SV=1
A0A078CEB6|A0A078CEB6_BRANA	136.83	33	5	1	Oxidation (M); Acetylation (N-term); Carbamylation; Carbamidomethylation (DHKE X@N-term)	21508	BnaC05g28180D protein OS=Brassica napus GN=BnaC05g28180D PE=3 SV=1
A0A078FBF2|A0A078FBF2_BRANA	136.79	21	6	2	Deamidation (NQ); Carbamylation; Carbamidomethylation (DHKE X@N-term); 2 3-dihydro-2 2-dimethyl-7-benzofuranol N-methyl carbamate	39193	BnaA02g06390D protein OS=Brassica napus GN=BnaA02g06390D PE=3 SV=1
A0A0D3DCN0|A0A0D3DCN0_BRAOL	136.65	24	10	0	Deamidation (NQ); Carbamylation; Carbamidomethylation (DHKE X@N-term); Mutation	39758	Uncharacterized protein OS=Brassica oleracea var. oleracea PE=4 SV=1
A0A078CUZ6|A0A078CUZ6_BRANA	136.65	24	10	0	Deamidation (NQ); Carbamylation; Carbamidomethylation (DHKE X@N-term); Mutation	39832	BnaC07g28870D protein OS=Brassica napus GN=BnaC07g28870D PE=4 SV=1
A0A078IE55|A0A078IE55_BRANA	136.63	12	14	1	Deamidation (NQ); Mutation	137768	BnaA05g10730D protein OS=Brassica napus GN=BnaA05g10730D PE=4 SV=1
A0A0D3AG16|A0A0D3AG16_BRAOL	136.53	25	11	7	Carbamidomethylation; Deamidation (NQ); Carbamidomethylation (DHKE X@N-term)	53570	6-phosphogluconate dehydrogenase decarboxylating OS=Brassica oleracea var. oleracea PE=3 SV=1
A0A0D3CN92|A0A0D3CN92_BRAOL	136.53	25	11	7	Carbamidomethylation; Deamidation (NQ); Carbamidomethylation (DHKE X@N-term)	53785	6-phosphogluconate dehydrogenase decarboxylating OS=Brassica oleracea var. oleracea PE=3 SV=1
A0A0D3CJL0|A0A0D3CJL0_BRAOL	136.45	11	9	0	Carbamidomethylation; Carbamylation; Ubiquitin; Carbamidomethylation (DHKE X@N-term); Carboxylation (DKW); Mutation	59528	Uncharacterized protein (Fragment) OS=Brassica oleracea var. oleracea PE=4 SV=1
A0A078I4J0|A0A078I4J0_BRANA	136.44	22	7	0	Formylation; Carbamidomethylation (DHKE X@N-term); Fluorination	45409	Cysteine synthase OS=Brassica napus GN=BnaC04g22760D PE=3 SV=1
A0A0D3BWT8|A0A0D3BWT8_BRAOL	136.44	22	7	0	Formylation; Carbamidomethylation (DHKE X@N-term); Fluorination	45433	Cysteine synthase OS=Brassica oleracea var. oleracea GN=OASC PE=3 SV=1
A0A078BYT0|A0A078BYT0_BRANA	136.18	46	10	0	Carbamidomethylation; Oxidation (M); Carbamidomethylation (DHKE X@N-term); Dethiomethyl	18176	Peptidyl-prolyl cis-trans isomerase OS=Brassica napus GN=BnaC01g03590D PE=3 SV=1
A0A078C4U6|A0A078C4U6_BRANA	136.15	20	9	0	Deamidation (NQ); Carbamidomethylation (DHKE X@N-term); Mutation	53272	Adenylosuccinate synthetase OS=Brassica napus GN=BnaC08g28630D PE=3 SV=1
A0A0D3DTZ9|A0A0D3DTZ9_BRAOL	136.15	20	9	0	Deamidation (NQ); Carbamidomethylation (DHKE X@N-term); Mutation	53272	Adenylosuccinate synthetase OS=Brassica oleracea var. oleracea PE=3 SV=1
M4CT00|M4CT00_BRARP	136.15	20	9	0	Deamidation (NQ); Carbamidomethylation (DHKE X@N-term); Mutation	53243	Adenylosuccinate synthetase OS=Brassica rapa subsp. pekinensis GN=Bra007342 PE=3 SV=1
M4EEC2|M4EEC2_BRARP	136.08	23	9	0	Carbamylation; Carbamidomethylation (DHKE X@N-term); Mutation	37567	Uncharacterized protein OS=Brassica rapa subsp. pekinensis GN=Bra027134 PE=4 SV=1
A0A078FCX6|A0A078FCX6_BRANA	136.05	10	13	1	Deamidation (NQ); Mutation	157078	BnaC04g12550D protein OS=Brassica napus GN=BnaC04g12550D PE=4 SV=1
A0A078CSY4|A0A078CSY4_BRANA	136.01	17	7	0	Carbamidomethylation (DHKE X@N-term); Mutation	51940	BnaC09g34710D protein OS=Brassica napus GN=BnaC09g34710D PE=3 SV=1
M4CYL3|M4CYL3_BRARP	135.98	24	8	0	Acetylation (N-term); Methyl ester; Pyro-glu from Q	52739	Uncharacterized protein OS=Brassica rapa subsp. pekinensis GN=Bra009310 PE=4 SV=1
A0A078H4V5|A0A078H4V5_BRANA	135.9	38	10	7	Acetylation (Protein N-term); Carbamylation; Carbamidomethylation (DHKE X@N-term); Mutation	24452	BnaC07g15380D protein OS=Brassica napus GN=BnaC07g15380D PE=3 SV=1
A0A0D3D7U0|A0A0D3D7U0_BRAOL	135.9	38	10	7	Acetylation (Protein N-term); Carbamylation; Carbamidomethylation (DHKE X@N-term); Mutation	24969	Uncharacterized protein OS=Brassica oleracea var. oleracea PE=3 SV=1
A0A078BUG6|A0A078BUG6_BRANA	135.88	7	6	0	Deamidation (NQ); Mutation	133141	BnaC01g24790D protein OS=Brassica napus GN=BnaC01g24790D PE=4 SV=1
A0A0D3DZ62|A0A0D3DZ62_BRAOL	135.87	17	7	1	Acetylation (N-term); Formylation; Hydroxylation; Carbamidomethylation (DHKE X@N-term); Michael addition with methylamine	46129	Uncharacterized protein OS=Brassica oleracea var. oleracea PE=4 SV=1
A0A078G0J4|A0A078G0J4_BRANA	135.84	41	8	1	Deamidation (NQ); Acetylation (Protein N-term); Carbamidomethylation (DHKE X@N-term); Mutation	30331	BnaA09g01960D protein OS=Brassica napus GN=BnaA09g01960D PE=4 SV=1
A0A0D3E0G6|A0A0D3E0G6_BRAOL	135.84	41	8	1	Deamidation (NQ); Acetylation (Protein N-term); Carbamidomethylation (DHKE X@N-term); Mutation	30331	Uncharacterized protein OS=Brassica oleracea var. oleracea PE=4 SV=1
M4FDB5|M4FDB5_BRARP	135.84	41	8	1	Deamidation (NQ); Acetylation (Protein N-term); Carbamidomethylation (DHKE X@N-term); Mutation	30331	Uncharacterized protein OS=Brassica rapa subsp. pekinensis GN=Bra039086 PE=4 SV=1
A0A078JZ34|A0A078JZ34_BRANA	135.78	37	7	0	Carbamylation; Carbamidomethylation (DHKE X@N-term); Mutation	11282	BnaAnng38380D protein OS=Brassica napus GN=BnaAnng38380D PE=4 SV=1
M4CSN8|M4CSN8_BRARP	135.78	37	7	0	Carbamylation; Carbamidomethylation (DHKE X@N-term); Mutation	11369	Uncharacterized protein OS=Brassica rapa subsp. pekinensis GN=Bra007230 PE=4 SV=1
M4D2T4|M4D2T4_BRARP	135.77	54	11	4	Oxidation (M); Deamidation (NQ); Acetylation (Protein N-term); Carbamylation; Carbamidomethylation (DHKE X@N-term); 3 more	25598	Uncharacterized protein OS=Brassica rapa subsp. pekinensis GN=Bra010787 PE=3 SV=1
A0A078DLT5|A0A078DLT5_BRANA	135.77	54	11	4	Oxidation (M); Deamidation (NQ); Acetylation (Protein N-term); Carbamylation; Carbamidomethylation (DHKE X@N-term); 3 more	25532	BnaA08g17480D protein OS=Brassica napus GN=BnaA08g17480D PE=3 SV=1
A0A078J7N7|A0A078J7N7_BRANA	135.77	54	11	4	Oxidation (M); Deamidation (NQ); Acetylation (Protein N-term); Carbamylation; Carbamidomethylation (DHKE X@N-term); 3 more	25591	BnaCnng34540D protein OS=Brassica napus GN=BnaCnng34540D PE=3 SV=1
A0A078GFK8|A0A078GFK8_BRANA	135.75	31	5	0	Carbamidomethylation; Deamidation (NQ); Carbamidomethylation (DHKE X@N-term)	25017	BnaC04g49360D protein OS=Brassica napus GN=BnaC04g49360D PE=4 SV=1
sp|Q93XC4|TMT2_BRAOL	135.75	31	5	0	Carbamidomethylation; Deamidation (NQ); Carbamidomethylation (DHKE X@N-term)	25017	Probable thiocyanate methyltransferase 2 OS=Brassica oleracea GN=TMT2 PE=2 SV=1
A0A0D3ECS0|A0A0D3ECS0_BRAOL	135.64	18	6	0	Carbamidomethylation (DHKE X@N-term)	52011	Uncharacterized protein OS=Brassica oleracea var. oleracea GN=ORP3C PE=3 SV=1
A0A078DYY4|A0A078DYY4_BRANA	135.63	24	7	1	Carbamylation; Carbamidomethylation (DHKE X@N-term); Carboxymethyl (KW X@N-term)	31923	BnaA10g15420D protein OS=Brassica napus GN=BnaA10g15420D PE=3 SV=1
A0A0D3B0G3|A0A0D3B0G3_BRAOL	135.58	21	6	0	Deamidation (NQ); Acetylation (N-term); Carbamylation; Carbamidomethylation (DHKE X@N-term)	28123	Uncharacterized protein (Fragment) OS=Brassica oleracea var. oleracea PE=3 SV=1
Q4AC06|Q4AC06_BRACM	135.58	24	6	0	Deamidation (NQ); Acetylation (N-term); Carbamylation; Carbamidomethylation (DHKE X@N-term)	24803	117M18_14 OS=Brassica campestris GN=117M18_14 PE=3 SV=1
A0A0D3A6W2|A0A0D3A6W2_BRAOL	135.58	20	7	2	Acetylation (N-term); Carbamylation; Dehydration; Ubiquitin; Carbamidomethylation (DHKE X@N-term); 2 more	24323	Uncharacterized protein OS=Brassica oleracea var. oleracea PE=3 SV=1
M4CWW8|M4CWW8_BRARP	135.57	22	11	1	Acetylation (N-term); Amidation; Carbamylation; Dehydration; Carbamidomethylation (DHKE X@N-term)	45408	Peroxidase OS=Brassica rapa subsp. pekinensis GN=Bra008715 PE=3 SV=1
M4FH39|M4FH39_BRARP	135.47	17	8	0	Oxidation (M); Deamidation (NQ); Dehydration; Carbamidomethylation (DHKE X@N-term); Iminobiotinylation; Mutation	33650	Uncharacterized protein OS=Brassica rapa subsp. pekinensis GN=Bra040417 PE=4 SV=1
A0A078EDU2|A0A078EDU2_BRANA	135.4	20	10	0	Deamidation (NQ); Carbamylation; Dehydration; Pyro-glu from E; Ubiquitin; 2 more	35698	BnaA06g21560D protein OS=Brassica napus GN=BnaA06g21560D PE=4 SV=1
A0A0D3E9C5|A0A0D3E9C5_BRAOL	135.39	22	7	5	Deamidation (NQ); Acetylation (Protein N-term); Trimethylation	61098	Uncharacterized protein OS=Brassica oleracea var. oleracea PE=4 SV=1
A0A078FJY7|A0A078FJY7_BRANA	135.39	21	7	5	Deamidation (NQ); Acetylation (Protein N-term); Trimethylation	61400	BnaC09g23820D protein OS=Brassica napus GN=BnaC09g23820D PE=4 SV=1
A0A078D0U1|A0A078D0U1_BRANA	135.36	37	9	1	Deamidation (NQ); Carbamylation; Carbamidomethylation (DHKE X@N-term)	26188	BnaC08g37220D protein OS=Brassica napus GN=BnaC08g37220D PE=4 SV=1
A0A0D3DWN4|A0A0D3DWN4_BRAOL	135.36	37	9	1	Deamidation (NQ); Carbamylation; Carbamidomethylation (DHKE X@N-term)	26188	Uncharacterized protein OS=Brassica oleracea var. oleracea PE=4 SV=1
A0A078JFN0|A0A078JFN0_BRANA	135.35	20	6	2	Deamidation (NQ); Carbamylation; Carbamidomethylation (DHKE X@N-term)	32556	BnaA06g39230D protein OS=Brassica napus GN=BnaA06g39230D PE=3 SV=1
A0A078FF04|A0A078FF04_BRANA	135.34	45	11	1	Acetylation (Protein N-term); Carbamylation; Carbamidomethylation (DHKE X@N-term); Mutation	29454	BnaC03g12920D protein OS=Brassica napus GN=BnaC03g12920D PE=4 SV=1
A0A078HEZ5|A0A078HEZ5_BRANA	135.25	27	9	1	Deamidation (NQ); Carbamylation; Dehydration; Carbamidomethylation (DHKE X@N-term)	39119	BnaA05g29710D protein OS=Brassica napus GN=BnaA05g29710D PE=4 SV=1
M4ELM5|M4ELM5_BRARP	135.25	27	9	1	Deamidation (NQ); Carbamylation; Dehydration; Carbamidomethylation (DHKE X@N-term)	39119	Uncharacterized protein OS=Brassica rapa subsp. pekinensis GN=Bra029693 PE=4 SV=1
A0A0D3AA47|A0A0D3AA47_BRAOL	135.21	27	9	1	Carbamylation; Carbamidomethylation (DHKE X@N-term)	30067	Uncharacterized protein OS=Brassica oleracea var. oleracea PE=3 SV=1
A0A078I7M4|A0A078I7M4_BRANA	135.21	27	9	1	Carbamylation; Carbamidomethylation (DHKE X@N-term)	30053	BnaC01g28170D protein OS=Brassica napus GN=BnaC01g28170D PE=3 SV=1
B1PRJ9|B1PRJ9_BRANA	135.15	25	5	2	Carbamidomethylation (DHKE X@N-term); Ammonia-loss (N); Mutation	25458	Superoxide dismutase OS=Brassica napus PE=2 SV=1
A0A078CBJ4|A0A078CBJ4_BRANA	135.12	17	8	0	Dehydration; Carbamidomethylation (DHKE X@N-term); Iminobiotinylation; Mutation	34080	Cysteine synthase OS=Brassica napus GN=BnaA03g28870D PE=3 SV=1
A0A078H3M0|A0A078H3M0_BRANA	135.1	26	9	2	Deamidation (NQ); Carbamidomethylation (DHKE X@N-term); Pyridylacetyl; Mutation	39667	BnaC01g37130D protein OS=Brassica napus GN=BnaC01g37130D PE=4 SV=1
[truncated: 6,255 more rows]

## Sheet: Supplementary Table S2
Supplementary Table S2 : Significant differentially expressed proteins (DEPs) in control vs P.indica treated samples
[truncated: 49 more rows]

[truncated: 2 more sheets: Supplementary Table S3 , Supplementary Table S4]
